# Supplementary material for: Tracking fungal species-level responses in soil environments exposed to long-term warming and associated drying
Source: FEMS Microbiol Lett. 2023 Dec 6;370:fnad128. doi: 10.1093/femsle/fnad128 (PMC10748604; doi:10.1093/femsle/fnad128)
Supplement: fnad128_Supplemental_File [file fnad128_supplemental_file.zip]

Archive with 2 entries (2 files):
- Supplementary Figure 1_FINAL.docx
- Supplementary_Table_1_resubmit_2.xlsx
