# Supplementary material for: Tracking fungal species-level responses in soil environments exposed to long-term warming and associated drying
Source: FEMS Microbiol Lett. 2023 Dec 6;370:fnad128. doi: 10.1093/femsle/fnad128 (PMC10748604; doi:10.1093/femsle/fnad128)
Supplement: fnad128_Supplemental_File [file fnad128_supplemental_file.zip › Supplementary_Table_1_resubmit_2.xlsx]

## Sheet: Sheet1
Supplementary Table 1. Transcript identification, transcript counts, and fold change expression in control versus warmed plots.
Transcript_query	Accession_number_subject	ID	Information	Cell function	Note	Category	Percent_identity	Alignment_length	Mismatches	Gap_opens	Query_start	Query_end	Sequence_starts	Sequence_ends	E_value	Bit_score	Origin	Reference	Metatranscriptome	W_transcript_count	C_transcript_count	Test_id	Transcript_id	Locus	Warming	Control	Log2(fold_change)	significant
TCONS_00000103	XM_022023571.1	Lobosporangium transversale 1-pyrroline-5-carboxylate dehydrogenase (BCR41DRAFT_349942), mRNA	https://en.wikipedia.org/wiki/1-Pyrroline-5-carboxylate_dehydrogenase	1-pyrroline-5-carboxylate dehydrogenase	biosynthesis of glutamine	catabolic processes	84.631	989	138	13	26	1007	229	1210	0	972	warmed	Mortierella	C4W4	3.82971	10.9669	XLOC_000087	XLOC_000087	NODE_252_length_50418_cov_44.406747:47765-49485	0.852877	2.43033	-1.51074	no
TCONS_00000104	XM_022023571.1	Lobosporangium transversale 1-pyrroline-5-carboxylate dehydrogenase (BCR41DRAFT_349942), mRNA	https://en.wikipedia.org/wiki/1-Pyrroline-5-carboxylate_dehydrogenase	1-pyrroline-5-carboxylate dehydrogenase	biosynthesis of glutamine	catabolic processes	85.512	987	133	10	57	1038	229	1210	0	1022	warmed	Mortierella	C4W4	371.482	1.04447	XLOC_000088	XLOC_000088	NODE_2533_length_291_cov_0.885593:3-311	712.319	2.10175	8.40479	no
TCONS_00000081	XM_022023571.1	Lobosporangium transversale 1-pyrroline-5-carboxylate dehydrogenase (BCR41DRAFT_349942), mRNA	https://en.wikipedia.org/wiki/1-Pyrroline-5-carboxylate_dehydrogenase	1-pyrroline-5-carboxylate dehydrogenase	biosynthesis of glutamine	catabolic processes	84.66	1558	227	12	1	1552	159	1710	0	1543	warmed	Mortierella	C3W3	6.36802	0	XLOC_000076	XLOC_000076	NODE_252_length_50418_cov_44.406747:47144-49640	1.19875	0.01	6.90539	no
TCONS_00000585	XM_023610614.1	Rhizopus microsporus ATCC 52813 2-oxoglutarate dehydrogenase, E1 component (RHIMIDRAFT_249407), partial mRNA	https://en.wikipedia.org/wiki/Oxoglutarate_dehydrogenase_complex	2-oxoglutarate dehydrogenase	Krebs cycle	catabolic processes	84.148	1268	197	4	6	1271	1729	2994	0	1225	control	Mortierella	C4W4	0	7.03905	XLOC_000563	XLOC_000563	NODE_76_length_93000_cov_70.567906:20556-22098	0.01	1.67467	-7.38773	no
TCONS_00000586	XM_023610614.1	Rhizopus microsporus ATCC 52813 2-oxoglutarate dehydrogenase, E1 component (RHIMIDRAFT_249407), partial mRNA	https://en.wikipedia.org/wiki/Oxoglutarate_dehydrogenase_complex	2-oxoglutarate dehydrogenase	Krebs cycle	catabolic processes	84.855	1380	195	11	1	1373	230	1602	0	1378	control	Mortierella	C4W4	0	3.41287	XLOC_000564	XLOC_000564	NODE_76_length_93000_cov_70.567906:22207-23822	0.01	0.922178	-6.52697	no
TCONS_00000131	D10156.1	Rhizopus niveus pgk2 gene for 3-phosphoglycerate kinase, complete cds	https://en.wikipedia.org/wiki/Phosphoglycerate_kinase	3-phosphoglycerate kinase	glycolisis	catabolic processes	87.518	689	80	6	63	748	390	1075	0	791	control	Mortierella	C4W4	0	3.83948	XLOC_000127	XLOC_000127	NODE_170_length_60323_cov_67.784147:11485-12296	0.01	2.30927	-7.85129	no
TCONS_00000510	XM_023615683.1	Rhizopus microsporus ATCC 52813 6-phosphogluconate dehydrogenase, decarboxylating (RHIMIDRAFT_77968), mRNA	https://en.wikipedia.org/wiki/Phosphogluconate_dehydrogenase	6-phosphogluconate dehydrogenase	Pentose phosphate pathway	catabolic processes	85.756	1383	190	5	2	1379	95	1475	0	1456	control	Mortierella	C4W4	0	16.2112	XLOC_000493	XLOC_000493	NODE_58_length_106522_cov_70.035758:64861-66446	0.01	4.00309	-8.64497	no
TCONS_00000184	EF397565.1	Amylomyces rouxii acetyl-CoA carboxylase gene, complete cds	https://en.wikipedia.org/wiki/Acetyl-CoA_carboxylase	acetyl-CoA carboxylase	metabolism of aminoacids and pyruvate	catabolic processes	87.104	3792	474	13	1	3783	2979	6764	0	4279	control	Mortierella	C4W4	0	18.9841	XLOC_000176	XLOC_000176	NODE_1_length_311641_cov_68.341389:29591-33375	0.01	1.66863	-7.38252	no
TCONS_00000185	XM_023607209.1	Rhizopus microsporus ATCC 52813 acetyl-CoA carboxylase (RHIMIDRAFT_211889), mRNA	https://en.wikipedia.org/wiki/Acetyl-CoA_carboxylase	acetyl-CoA carboxylase	metabolism of aminoacids and pyruvate	catabolic processes	82.186	2745	474	13	33	2770	203	2939	0	2346	control	Mortierella	C4W4	0	8.10558	XLOC_000177	XLOC_000177	NODE_1_length_311641_cov_68.341389:33440-36428	0.01	0.995901	-6.63793	no
TCONS_00000041	AJ877231.1	Mucor circinelloides partial mRNA for acetyl-coenzyme A synthetase (mfacA gene)	https://en.wikipedia.org/wiki/Acetyl-CoA_carboxylase	acetyl-coenzyme A synthase	metabolism of aminoacids and pyruvate	catabolic processes	75.603	373	74	13	338	703	58	420	2.69e-37	169	control	Mortierella	C4W4	0	2.55966	XLOC_000040	XLOC_000040	NODE_11_length_184500_cov_67.588539:57572-58275	0.01	1.68548	-7.39702	no
TCONS_00000053	XM_022021546.1	Lobosporangium transversale aconitate hydratase (BCR41DRAFT_324419), mRNA	https://www.ebi.ac.uk/interpro/entry/InterPro/IPR015931/	aconitase	participates in the Krebs cycle	catabolic processes	87.598	1016	124	2	1	1015	1595	2609	0	1177	warmed	Mortierella	C3W3	1.81944	0	XLOC_000048	XLOC_000048	NODE_167_length_67148_cov_45.560565:51275-52292	0.627191	0.01	5.97083	no
TCONS_00000061	XM_022021546.1	Lobosporangium transversale aconitate hydratase (BCR41DRAFT_324419), mRNA	https://www.ebi.ac.uk/interpro/entry/InterPro/IPR015931/	aconitate hydratase	participates in the Krebs cycle	catabolic processes	87.842	1752	211	2	1	1751	859	2609	0	2054	warmed	Mortierella	C4W4	0	15.1448	XLOC_000056	XLOC_000056	NODE_167_length_67148_cov_45.560565:50539-52337	0.01	1.67979	-7.39214	no
TCONS_00000456	XM_023609762.1	Rhizopus microsporus ATCC 52813 adenosylhomocysteinase A-like protein (RHIMIDRAFT_242362), partial mRNA	https://en.wikipedia.org/wiki/Adenosylhomocysteinase	Adenosylhomocysteinase	participates in carbon metabolism	catabolic processes	87.947	1286	151	3	43	1326	19	1302	0	1513	control	Mortierella	C4W4	0	22.8236	XLOC_000440	XLOC_000440	NODE_48_length_112980_cov_68.638477:73525-75398	0.01	5.41762	-9.08152	no
TCONS_00000094	XM_022019719.1	Lobosporangium transversale Adenosylhomocysteinase (BCR41DRAFT_174385), mRNA	https://en.wikipedia.org/wiki/Adenosylhomocysteinase	adenosylhomocysteinase	participates in carbon metabolism	catabolic processes	86.272	896	123	0	3	898	503	1398	0	974	warmed	Mortierella	C3W3	6.67126	9.72111	XLOC_000089	XLOC_000089	NODE_285_length_45346_cov_42.847718:546-1655	2.05961	3.00031	-0.54274	no
TCONS_00000127	XM_022019719.1	Lobosporangium transversale Adenosylhomocysteinase (BCR41DRAFT_174385), mRNA	https://en.wikipedia.org/wiki/Adenosylhomocysteinase	Adenosylhomocysteinase	participates in carbon metabolism	catabolic processes	86.593	992	133	0	31	1022	388	1379	0	1096	warmed	Mortierella	C4W4	53.6159	40.2119	XLOC_000102	XLOC_000102	NODE_285_length_45346_cov_42.847718:773-1798	11.6711	8.82918	0.402589	no
TCONS_00000056	XM_023614541.1	Rhizopus microsporus ATCC 52813 adenylsuccinate synthetase (RHIMIDRAFT_307821), mRNA	https://en.wikipedia.org/wiki/Adenylosuccinate_synthase	adenylsuccinate synthetase	biosynthesis of purine	catabolic processes	82.706	1249	206	9	19	1262	271	1514	0	1101	control	Mortierella	C4W4	0	5.33262	XLOC_000054	XLOC_000054	NODE_12_length_172573_cov_68.364032:73975-75536	0.01	1.61237	-7.33304	no
TCONS_00000063	XM_023613478.1	Rhizopus microsporus ATCC 52813 mitochondrial ADP/ATP translocator (RHIMIDRAFT_287471), partial mRNA	https://en.wikipedia.org/wiki/Adenine_nucleotide_translocator	ADP/ATP translocator	participates in carbon metabolism	catabolic processes	91.406	896	73	4	57	950	16	909	0	1225	control	Mortierella	C4W4	0	81.4824	XLOC_000061	XLOC_000061	NODE_132_length_68806_cov_69.829879:49316-50575	0.01	32.3731	-11.6606	no
TCONS_00000272	KP973591.1	Actinomucor elegans leucine aminopeptidase mRNA, complete cds	https://en.wikipedia.org/wiki/Aminopeptidase	aminopeptidase	synthesis of aminoacids	catabolic processes	77.839	907	179	18	2	897	611	1506	1.96e-149	542	control	Mortierella	C4W4	0	2.34635	XLOC_000263	XLOC_000263	NODE_287_length_42225_cov_75.079938:24174-25162	0.01	0.965345	-6.59297	no
TCONS_00000116	XM_002175606.2	Schizosaccharomyces japonicus yFS275 asparagine synthetase (SJAG_04549), mRNA	https://www.ncbi.nlm.nih.gov/pmc/articles/PMC5723983/	asparagine synthase	biosynthesis of asparagine	catabolic processes	74.961	635	137	16	160	786	1219	1839	3.15e-68	272	control	Mortierella	C4W4	0	3.83948	XLOC_000113	XLOC_000113	NODE_163_length_61558_cov_68.510447:5025-6182	0.01	1.39265	-7.12169	no
TCONS_00000037	XM_023606102.1	Rhizopus microsporus ATCC 52813 ATP synthase alpha chain mitochondrial precursor (RHIMIDRAFT_196188), partial mRNA	https://en.wikipedia.org/wiki/ATP_synthase	ATP synthase	carbon metabolism	catabolic processes	93.613	548	33	2	1	547	772	1318	0	817	control	Mortierella	C1W1	0	28.9557	XLOC_000035	XLOC_000035	NODE_366_length_31976_cov_73.791517:12390-12937	0.01	34.8414	-11.7666	no
TCONS_00000153	XM_022029412.1	Lobosporangium transversale mitochondrial ATP synthase-like protein beta subunit (BCR41DRAFT_409352), partial mRNA	https://en.wikipedia.org/wiki/ATP_synthase	ATP synthase	carbon metabolism	catabolic processes	94.068	236	14	0	1	236	617	852	1.71e-94	359	warmed	Mortierella	C4W4	0	6.00568	XLOC_000125	XLOC_000125	NODE_3312_length_237_cov_34.384615:1-239	0.01	29.9712	-11.5494	no
TCONS_00000435	XM_023606966.1	Rhizopus microsporus ATCC 52813 F-Atp synthase (RHIMIDRAFT_207155), partial mRNA	https://en.wikipedia.org/wiki/ATP_synthase	ATP synthase	carbon metabolism	catabolic processes	90.323	155	15	0	1	155	1161	1315	1.02e-47	204	control	Mortierella	C4W4	0	0.426609	XLOC_000420	XLOC_000420	NODE_4557_length_156_cov_50.306931:1-176	0.01	25.4199	-11.3117	no
TCONS_00000054	XM_023606102.1	Rhizopus microsporus ATCC 52813 ATP synthase alpha chain mitochondrial precursor (RHIMIDRAFT_196188), partial mRNA	https://en.wikipedia.org/wiki/ATP_synthase	ATP synthase	carbon metabolism	catabolic processes	93.467	597	37	2	1	596	762	1357	0	885	control	Mortierella	C1W1	0	18.4264	XLOC_000050	XLOC_000050	NODE_475_length_21923_cov_72.765776:17122-17718	0.01	19.3508	-10.9182	no
TCONS_00000171	XM_025546702.1	Aspergillus heteromorphus CBS 117.55 ATP synthase F1, beta subunit (BO70DRAFT_397404), partial mRNA	https://en.wikipedia.org/wiki/ATP_synthase	ATP synthase	carbon metabolism	catabolic processes	81.503	173	30	2	1	172	1325	1496	6.74e-29	141	warmed	Mortierella	C4W4	0	3.39451	XLOC_000136	XLOC_000136	NODE_3649_length_222_cov_38.718563:37-279	0.01	15.7726	-10.6232	no
TCONS_00000355	XM_023607527.1	Rhizopus microsporus ATCC 52813 ATP synthase F1, beta subunit (RHIMIDRAFT_225386), mRNA	https://en.wikipedia.org/wiki/ATP_synthase	ATP synthase	carbon metabolism	catabolic processes	90.821	1449	126	5	35	1477	211	1658	0	1932	control	Mortierella	C4W4	0	53.1129	XLOC_000343	XLOC_000343	NODE_36_length_122831_cov_70.852805:82440-84256	0.01	12.792	-10.321	no
TCONS_00000096	XM_023606966.1	Rhizopus microsporus ATCC 52813 F-Atp synthase (RHIMIDRAFT_207155), partial mRNA	https://en.wikipedia.org/wiki/ATP_synthase	ATP synthase	carbon metabolism	catabolic processes	89.42	293	31	0	1	293	190	482	5.79e-98	370	warmed	Mortierella	C4W4	0	5.74456	XLOC_000082	XLOC_000082	NODE_2368_length_312_cov_1.000000:6-350	0.01	8.55264	-9.74023	no
TCONS_00000344	XM_023606102.1	Rhizopus microsporus ATCC 52813 ATP synthase alpha chain mitochondrial precursor (RHIMIDRAFT_196188), partial mRNA	https://en.wikipedia.org/wiki/ATP_synthase	ATP synthase	carbon metabolism	catabolic processes	90.427	1546	134	13	93	1631	1	1539	0	2023	control	Mortierella	C4W4	0	33.2755	XLOC_000332	XLOC_000332	NODE_366_length_31976_cov_73.791517:12167-14391	0.01	7.40374	-9.53211	no
TCONS_00000039	XM_023608158.1	Rhizopus microsporus ATCC 52813 ATP synthase subunit beta, mitochondrial (RHIMIDRAFT_234445), partial mRNA	https://en.wikipedia.org/wiki/ATP_synthase	ATP synthase	carbon metabolism	catabolic processes	91.684	481	39	1	1	481	205	684	0	665	control	Mortierella	C1W1	0	4.82595	XLOC_000037	XLOC_000037	NODE_36_length_122831_cov_70.852805:83299-83847	0.01	7.16834	-9.4855	no
TCONS_00000445	XM_023606102.1	Rhizopus microsporus ATCC 52813 ATP synthase alpha chain mitochondrial precursor (RHIMIDRAFT_196188), partial mRNA	https://en.wikipedia.org/wiki/ATP_synthase	ATP synthase	carbon metabolism	catabolic processes	90.473	1543	135	11	119	1655	3	1539	0	2025	control	Mortierella	C4W4	0	32.6356	XLOC_000430	XLOC_000430	NODE_475_length_21923_cov_72.765776:15991-18003	0.01	6.66796	-9.3811	no
TCONS_00000304	XM_023607284.1	Rhizopus microsporus ATCC 52813 ATP synthase F1 gamma (RHIMIDRAFT_215348), mRNA	https://en.wikipedia.org/wiki/ATP_synthase	ATP synthase	carbon metabolism	catabolic processes	83.258	890	134	14	31	912	87	969	0	804	control	Mortierella	C4W4	0	13.8648	XLOC_000295	XLOC_000295	NODE_31_length_130473_cov_74.402115:114075-115820	0.01	3.59707	-8.49068	no
TCONS_00000175	XM_023606966.1	Rhizopus microsporus ATCC 52813 F-Atp synthase (RHIMIDRAFT_207155), partial mRNA	https://en.wikipedia.org/wiki/ATP_synthase	ATP synthase	carbon metabolism	catabolic processes	92.093	215	15	1	1	213	1018	1232	2.92e-77	302	warmed	Mortierella	C4W4	0	0.261116	XLOC_000139	XLOC_000139	NODE_3780_length_216_cov_0.981366:3-222	0.01	1.93004	-7.59249	no
TCONS_00000045	KR809877.1	Mucor circinelloides f. lusitanicus strain CBS 277.49 mitochondrion, complete genome	https://en.wikipedia.org/wiki/ATP_synthase	ATP synthase	carbon metabolism	catabolic processes	95.876	291	12	0	37	327	4477	4767	2.53e-128	472	control	Mortierella	C2W2	224.547	1.00647	XLOC_000064	XLOC_000064	NODE_6195_length_111_cov_186.946429:0-139	5929930	48348.5	-6.9384	no
TCONS_00000215	XM_025693515.1	Aspergillus homomorphus CBS 101889 ATP synthase F1, beta subunit (BO97DRAFT_386162), mRNA	https://en.wikipedia.org/wiki/ATP_synthase	ATP synthase	carbon metabolism	catabolic processes	78.866	194	39	2	1	193	1422	1614	7.79e-26	130	warmed	Mortierella	C4W4	0	0.522233	XLOC_000172	XLOC_000172	NODE_49_length_135181_cov_43.170781:2-297	0.01	1.1953	-6.90123	no
TCONS_00000275	XM_023605449.1	Rhizopus microsporus ATCC 52813 V-type ATPase (RHIMIDRAFT_124625), mRNA	https://en.wikipedia.org/wiki/ATP_synthase	ATP synthase	carbon metabolism	catabolic processes	86.071	1443	185	15	1	1435	429	1863	0	1537	control	Mortierella	C4W4	0	3.62618	XLOC_000266	XLOC_000266	NODE_28_length_134373_cov_71.062419:46541-48119	0.01	0.937658	-6.55099	no
TCONS_00000025	XM_007374586.1	Spathaspora passalidarum NRRL Y-27907 P-type ATPase (SPAPADRAFT_135632), partial mRNA	https://en.wikipedia.org/wiki/ATP_synthase	ATP synthase	carbon metabolism	catabolic processes	73.776	572	127	21	821	1379	2887	3448	1.76e-47	204	control	Mortierella	C4W4	0	3.83948	XLOC_000024	XLOC_000024	NODE_110_length_79446_cov_72.211145:70397-72228	0.01	0.855496	-6.41869	no
TCONS_00000046	KR809877.1	Mucor circinelloides f. lusitanicus strain CBS 277.49 mitochondrion, complete genome	https://en.wikipedia.org/wiki/ATP_synthase	ATP synthase	carbon metabolism	catabolic processes	92.183	371	28	1	1	371	4393	4762	1.07e-144	523	control	Mortierella	C1W1	4.31804	17.5489	XLOC_000043	XLOC_000043	NODE_374_length_31619_cov_3574.927544:19814-20185	11.2869	42.3575	-1.90797	no
TCONS_00000033	XM_018439496.1	Phycomyces blakesleeanus NRRL 1555(-) hypothetical protein mRNA	https://en.wikipedia.org/wiki/ATP_synthase	ATP synthase	carbon metabolism	catabolic processes	82.136	543	88	8	1	537	133	672	3.86e-124	457	warmed	Mortierella	C2W2	4.6291	13.8976	XLOC_000030	XLOC_000030	NODE_1631_length_542_cov_70.437372:5-606	4.86765	14.9653	-1.62032	no
TCONS_00000049	XM_018439496.1	Phycomyces blakesleeanus NRRL 1555(-) hypothetical protein mRNA	https://en.wikipedia.org/wiki/ATP_synthase	ATP synthase	carbon metabolism	catabolic processes	82.239	518	83	8	1	512	133	647	1.33e-118	438	warmed	Mortierella	C3W3	2.72915	6.48074	XLOC_000044	XLOC_000044	NODE_1631_length_542_cov_70.437372:30-542	2.60771	6.18437	-1.24584	no
TCONS_00000016	XM_022025671.1	Lobosporangium transversale ATP synthase subunit alpha (BCR41DRAFT_362081), mRNA	https://en.wikipedia.org/wiki/ATP_synthase	ATP synthase	carbon metabolism	catabolic processes	92.907	1142	79	2	1	1141	419	1559	0	1659	warmed	Mortierella	C3W3	10.9166	16.2019	XLOC_000012	XLOC_000012	NODE_1220_length_1148_cov_72.519671:7-1148	3.25216	4.82534	-0.569232	no
TCONS_00000015	XM_022025671.1	Lobosporangium transversale ATP synthase subunit alpha (BCR41DRAFT_362081), mRNA	https://en.wikipedia.org/wiki/ATP_synthase	ATP synthase	carbon metabolism	catabolic processes	92.932	1146	79	2	1	1145	419	1563	0	1666	warmed	Mortierella	C4W4	57.4456	77.8127	XLOC_000013	XLOC_000013	NODE_1220_length_1148_cov_72.519671:3-1160	10.7259	14.6367	-0.448492	no
TCONS_00000030	XM_018439496.1	Phycomyces blakesleeanus NRRL 1555(-) hypothetical protein mRNA	https://en.wikipedia.org/wiki/ATP_synthase	ATP synthase	carbon metabolism	catabolic processes	89.892	554	54	2	1	553	821	1373	0	712	warmed	Mortierella	C2W2	10.184	11.7595	XLOC_000027	XLOC_000027	NODE_1594_length_569_cov_78.398833:16-601	11.1829	13.2382	-0.243413	no
TCONS_00000043	XM_018439496.1	Phycomyces blakesleeanus NRRL 1555(-) hypothetical protein mRNA	https://en.wikipedia.org/wiki/ATP_synthase	ATP synthase	carbon metabolism	catabolic processes	90.018	561	54	2	1	560	814	1373	0	725	warmed	Mortierella	C3W3	5.76155	6.48074	XLOC_000038	XLOC_000038	NODE_1594_length_569_cov_78.398833:9-572	4.673	5.25139	-0.16835	no
TCONS_00000057	XM_019172125.1	Saitoella complicata NRRL Y-17804 ATP synthase F1, beta subunit (SAICODRAFT_97696), partial mRNA	https://en.wikipedia.org/wiki/ATP_synthase	ATP synthase	carbon metabolism	catabolic processes	81.157	536	82	14	14	538	186	713	9.48e-111	412	warmed	Mortierella	C4W4	26.808	28.9839	XLOC_000052	XLOC_000052	NODE_1631_length_542_cov_70.437372:4-606	12.4511	13.714	-0.139376	no
TCONS_00000169	KR809878.1	Phycomyces blakesleeanus strain NRRL 1555 mitochondrion, complete genome	https://en.wikipedia.org/wiki/ATP_synthase	ATP synthase	carbon metabolism	catabolic processes	92.509	267	18	2	298	564	12930	12666	2.53e-101	381	warmed	Mortierella	C3W3	19.1041	19.4422	XLOC_000154	XLOC_000154	NODE_647_length_8766_cov_4.354609:8006-8572	15.3579	15.6153	-0.0239793	no
TCONS_00000012	XM_019169601.1	Lobosporangium transversale ATP synthase subunit alpha (BCR41DRAFT_362081), mRNA	https://en.wikipedia.org/wiki/ATP_synthase	ATP synthase	carbon metabolism	catabolic processes	84.711	1125	166	6	1	1122	238	1359	0	1120	warmed	Mortierella	C2W2	20.368	20.3119	XLOC_000009	XLOC_000009	NODE_1220_length_1148_cov_72.519671:1-1148	8.73159	8.7912	-0.00981572	no
TCONS_00000032	KR809877.1	Mucor circinelloides f. lusitanicus strain CBS 277.49 mitochondrion, complete genome	https://en.wikipedia.org/wiki/ATP_synthase	ATP synthase	carbon metabolism	catabolic processes	95.848	289	12	0	28	316	4477	4765	4.29e-127	468	warmed	Mortierella	C1W1	42	42	XLOC_000032	XLOC_000032	NODE_647_length_8766_cov_4.354609:8231-8547	217.299	217.299	0	no
TCONS_00000050	XM_012335245.1	Pseudozyma hubeiensis SY62 plasma membrane H+transporting ATPase partial mRNA	https://en.wikipedia.org/wiki/ATP_synthase	ATP synthase	carbon metabolism	catabolic processes	74.048	1549	334	54	19	1533	678	2192	1.48e-158	571	warmed	Mortierella	C4W4	15.3188	10.1835	XLOC_000045	XLOC_000045	NODE_158_length_71197_cov_41.944983:35589-37809	1.33312	0.889278	0.5841	no
TCONS_00000218	XM_022025671.1	Lobosporangium transversale ATP synthase subunit alpha (BCR41DRAFT_362081), mRNA	https://en.wikipedia.org/wiki/ATP_synthase	ATP synthase	carbon metabolism	catabolic processes	90.152	264	26	0	160	423	196	459	2.55e-90	344	warmed	Mortierella	C4W4	11.4891	3.65563	XLOC_000175	XLOC_000175	NODE_530_length_15917_cov_44.840751:14-542	10.1549	3.34624	1.60156	no
TCONS_00000100	KR809877.1	Mucor circinelloides f. lusitanicus strain CBS 277.49 mitochondrion, complete genome	https://en.wikipedia.org/wiki/ATP_synthase	ATP synthase	carbon metabolism	catabolic processes	95.58	181	8	0	307	487	31651	31831	5.73e-74	291	warmed	Mortierella	C2W2	32.4037	8.55236	XLOC_000093	XLOC_000093	NODE_446_length_23100_cov_4.666033:15200-15930	25.3731	6.81531	1.89645	no
TCONS_00000039	KR809877.1	Mucor circinelloides f. lusitanicus strain CBS 277.49 mitochondrion, complete genome	https://en.wikipedia.org/wiki/ATP_synthase	ATP synthase	carbon metabolism	catabolic processes	93.166	439	29	1	126	564	4351	4788	3.8e-180	643	control	Mortierella	C3W3	52.9847	7.13413	XLOC_000038	XLOC_000038	NODE_374_length_31619_cov_3574.927544:12838-31288	96.4401	12.8285	2.91028	no
TCONS_00000006	AY863211.1	Mortierella verticillata mitochondrion, complete genome	https://en.wikipedia.org/wiki/ATP_synthase	ATP synthase	carbon metabolism	catabolic processes	90.224	491	44	4	3	491	21099	21587	3.66e-179	638	control	Mortierella	C1W1	15.1132	0.438723	XLOC_000005	XLOC_000005	NODE_1176_length_1099_cov_1.205939:608-1099	22.5704	0.631582	5.15932	no
TCONS_00000071	CP010027.1	Paraburkholderia fungorum strain ATCC BAA-463 chromosome 2, complete sequence	https://en.wikipedia.org/wiki/ATP_synthase	ATP synthase	carbon metabolism	catabolic processes	76.8	125	25	4	927	1049	2608613	2608735	2.78e-06	67.6	warmed	Mortierella	C3W3	5.15507	0	XLOC_000066	XLOC_000066	NODE_22_length_167385_cov_42.966963:77316-79192	0.850896	0.01	6.41091	no
TCONS_00000097	AY863211.1	Mortierella verticillata mitochondrion, complete genome	https://en.wikipedia.org/wiki/ATP_synthase	ATP synthase	carbon metabolism	catabolic processes	91.228	285	22	3	9	292	6431	6149	9.9e-103	385	warmed	Mortierella	C3W3	23.0462	0	XLOC_000092	XLOC_000092	NODE_294_length_43124_cov_1438.735169:3164-39302	69.8578	0.01	12.7702	no
TCONS_00000214	XM_023606793.1	Rhizopus microsporus ATCC 52813 ABC transporter G family protein (RHIMIDRAFT_204904), partial mRNA	https://en.wikipedia.org/wiki/ATP-binding_cassette_transporter	ATP-binding cassette transporters	carbon metabolism	catabolic processes	80.215	2603	450	55	1	2571	1564	4133	0	1893	control	Mortierella	C4W4	0	4.6927	XLOC_000205	XLOC_000205	NODE_22_length_151136_cov_69.884810:138327-141041	0.01	0.604125	-5.91678	no
TCONS_00000307	XM_023607278.1	Rhizopus microsporus ATCC 52813 carbamoyl-phosphate synth (RHIMIDRAFT_215225), mRNA	https://en.wikipedia.org/wiki/Carbamoyl_phosphate_synthetase	carbamoyl-phosphate synthase	carbon metabolism	catabolic processes	82.848	4600	724	51	319	4887	286	4851	0	4063	control	Mortierella	C4W4	0	31.1425	XLOC_000298	XLOC_000298	NODE_323_length_36909_cov_69.261980:28786-36117	0.01	1.41226	-7.14186	no
TCONS_00000011	HM209240.1	Rhizopus oryzae strain NRRL 1526 citrate synthase mRNA, complete cds	https://en.wikipedia.org/wiki/Citrate_synthase	citrate synthase	patricpates in the Krebs cycle	catabolic processes	90.581	1412	131	2	7	1417	1	1411	0	1869	control	Mortierella	C4W4	0	24.9566	XLOC_000010	XLOC_000010	NODE_106_length_80316_cov_70.747661:48841-50704	0.01	6.56188	-9.35797	no
TCONS_00000076	XM_022022815.1	Lobosporangium transversale citrate synthase mitochondrial precursor (BCR41DRAFT_346070), mRNA	https://en.wikipedia.org/wiki/Citrate_synthase	citrate synthase	patricpates in the Krebs cycle	catabolic processes	85.547	1363	192	4	1	1362	264	1622	0	1421	warmed	Mortierella	C3W3	4.24535	6.48074	XLOC_000071	XLOC_000071	NODE_232_length_53993_cov_45.307056:29559-31738	0.849732	1.29691	-0.609999	no
TCONS_00000095	XM_032006551.1	Kwoniella shandongensis citrate synthase, mitochondrial (CI109_005416), partial mRNA	https://en.wikipedia.org/wiki/Citrate_synthase	citrate synthase	patricpates in the Krebs cycle	catabolic processes	77.96	794	163	7	1	791	590	1374	5.51e-133	486	warmed	Mortierella	C4W4	7.65942	11.228	XLOC_000081	XLOC_000081	NODE_232_length_53993_cov_45.307056:30701-31520	2.24948	3.33622	-0.568623	no
TCONS_00000178	XM_022022815.1	Lobosporangium transversale citrate synthase mitochondrial precursor (BCR41DRAFT_346070), mRNA	https://en.wikipedia.org/wiki/Citrate_synthase	citrate synthase	patricpates in the Krebs cycle	catabolic processes	85.586	777	106	6	2	775	849	1622	0	809	warmed	Mortierella	C4W4	11.4891	7.83349	XLOC_000141	XLOC_000141	NODE_381_length_29647_cov_43.995337:10073-10848	3.64615	2.51756	0.534348	no
TCONS_00000291	XM_023607215.1	Rhizopus microsporus ATCC 52813 CNDP dipeptidase (RHIMIDRAFT_212400), mRNA	NA	CNDP dipeptidase	brerakdown of peptides	catabolic processes	81.455	1402	242	14	2	1394	86	1478	0	1133	control	Mortierella	C4W4	0	5.33262	XLOC_000282	XLOC_000282	NODE_304_length_40170_cov_69.002568:5094-7115	0.01	1.19329	-6.8988	no
TCONS_00000008	XM_023606437.1	Rhizopus microsporus ATCC 52813 CTP synthase (RHIMIDRAFT_200197), partial mRNA	https://en.wikipedia.org/wiki/CTP_synthetase	CTP synthase	biosynthesis of pyrimidine	catabolic processes	83.784	1702	268	8	41	1738	1	1698	0	1607	control	Mortierella	C4W4	0	4.6927	XLOC_000007	XLOC_000007	NODE_102_length_82126_cov_67.046094:53437-55400	0.01	0.884221	-6.46634	no
TCONS_00000357	MF495039.1	Mucor ctenidius strain CBS 696.76 putative cyclopropane fatty-acyl-phospolipid synthase (CFS) gene, partial cds	https://en.wikipedia.org/wiki/Cyclopropane-fatty-acyl-phospholipid_synthase	cyclopropane fatty-acyl-phospolipid synthase	biosynthesis of fatty acids	catabolic processes	86.907	611	80	0	287	897	1	611	0	686	control	Mortierella	C4W4	0	4.05279	XLOC_000345	XLOC_000345	NODE_371_length_31767_cov_67.414417:11349-12364	0.01	1.78239	-7.47767	no
TCONS_00000565	X69870.1	M.circinelloides gene for cystathionine b-synthase	https://en.wikipedia.org/wiki/Cystathionine_beta_synthase	cystathionine b-synthase	participates in transsulfuration pathway	catabolic processes	86.472	547	68	5	420	964	6	548	9.47e-166	595	control	Mortierella	C4W4	0	2.98626	XLOC_000543	XLOC_000543	NODE_711_length_8504_cov_70.884957:152-1626	0.01	0.749252	-6.22738	no
TCONS_00000252	XM_023613377.1	Rhizopus microsporus ATCC 52813 cytochrome c (RHIMIDRAFT_286388), partial mRNA	https://en.wikipedia.org/wiki/Cytochrome_c_oxidase	cytochrome c oxidase	participates in respiration	catabolic processes	85.065	308	43	3	39	344	4	310	3.15e-80	311	control	Mortierella	C4W4	0	5.97253	XLOC_000243	XLOC_000243	NODE_25_length_136480_cov_66.556965:114160-114980	0.01	6.13852	-9.26175	no
TCONS_00000044	KR809877.1	Mucor circinelloides f. lusitanicus strain CBS 277.49 mitochondrion, complete genome	https://en.wikipedia.org/wiki/Cytochrome_c_oxidase	cytochrome c oxidase	participates in respiration	catabolic processes	95.74	1338	56	1	440	1776	13839	15176	0	2154	control	Mortierella	C1W1	10.7951	175.928	XLOC_000041	XLOC_000041	NODE_374_length_31619_cov_3574.927544:12488-14573	2.32989	37.78	-4.01929	no
TCONS_00000360	KR809877.1	Mucor circinelloides f. lusitanicus strain CBS 277.49 mitochondrion, complete genome	https://en.wikipedia.org/wiki/Cytochrome_c_oxidase	cytochrome c oxidase	participates in respiration	catabolic processes	95.74	1338	56	1	1863	3199	13839	15176	0	2154	control	Mortierella	C4W4	137.637	348.54	XLOC_000348	XLOC_000348	NODE_374_length_31619_cov_3574.927544:11065-14664	12.7123	32.3167	-1.34605	no
TCONS_00000064	AY863211.1	Mortierella verticillata mitochondrion, complete genome	https://en.wikipedia.org/wiki/Cytochrome_c_oxidase	cytochrome c oxidase	participates in respiration	catabolic processes	87.275	778	91	7	1	777	35366	34596	0	881	warmed	Mortierella	C2W2	8.33238	12.8285	XLOC_000058	XLOC_000058	NODE_294_length_43124_cov_1438.735169:3899-4680	5.92553	9.26933	-0.645521	no
TCONS_00000361	KR809877.1	Mucor circinelloides f. lusitanicus strain CBS 277.49 mitochondrion, complete genome	https://en.wikipedia.org/wiki/Cytochrome_c_oxidase	cytochrome c oxidase	participates in respiration	catabolic processes	92.995	828	57	1	3622	4448	8859	8032	0	1206	control	Mortierella	C4W4	382.803	488.041	XLOC_000349	XLOC_000349	NODE_374_length_31619_cov_3574.927544:14880-19404	27.7658	35.507	-0.354795	no
TCONS_00000168	KJ561171.1	Mucor circinelloides f. lusitanicus strain CBS 277.49 mitochondrion, complete genome	https://en.wikipedia.org/wiki/Cytochrome_c_oxidase	cytochrome c oxidase	participates in respiration	catabolic processes	93.056	720	50	0	1549	2268	8751	8032	0	1053	warmed	Mortierella	C3W3	13.949	16.2019	XLOC_000153	XLOC_000153	NODE_647_length_8766_cov_4.354609:5419-7735	1.81729	2.11053	-0.215817	no
TCONS_00000016	KR809877.1	Mucor circinelloides f. lusitanicus strain CBS 277.49 mitochondrion, complete genome	https://en.wikipedia.org/wiki/Cytochrome_c_oxidase	cytochrome c oxidase	participates in respiration	catabolic processes	81.79	1296	217	16	7	1294	13883	15167	0	1068	warmed	Mortierella	C1W1	15	15	XLOC_000016	XLOC_000016	NODE_294_length_43124_cov_1438.735169:28575-29872	8.51135	8.51135	0	no
TCONS_00000025	KR809877.1	Mucor circinelloides f. lusitanicus strain CBS 277.49 mitochondrion, complete genome	https://en.wikipedia.org/wiki/Cytochrome_c_oxidase	cytochrome c oxidase	participates in respiration	catabolic processes	91.36	1250	107	1	289	1538	18688	19936	0	1709	warmed	Mortierella	C1W1	26	26	XLOC_000025	XLOC_000025	NODE_446_length_23100_cov_4.666033:2042-3712	11.0071	11.0071	0	no
TCONS_00000026	KR809877.1	Mucor circinelloides f. lusitanicus strain CBS 277.49 mitochondrion, complete genome	https://en.wikipedia.org/wiki/Cytochrome_c_oxidase	cytochrome c oxidase	participates in respiration	catabolic processes	91.212	990	70	12	344	1329	11282	10306	0	1330	warmed	Mortierella	C1W1	27	27	XLOC_000026	XLOC_000026	NODE_446_length_23100_cov_4.666033:4078-5428	14.6138	14.6138	0	no
TCONS_00000030	KR809877.1	Mucor circinelloides f. lusitanicus strain CBS 277.49 mitochondrion, complete genome	https://en.wikipedia.org/wiki/Cytochrome_c_oxidase	cytochrome c oxidase	participates in respiration	catabolic processes	95.665	1338	57	1	26	1362	13839	15176	0	2148	warmed	Mortierella	C1W1	122	122	XLOC_000030	XLOC_000030	NODE_647_length_8766_cov_4.354609:1261-2932	51.6136	51.6136	0	no
TCONS_00000031	KJ561171.1	Lichtheimia hongkongensis mitochondrion, complete genome	https://en.wikipedia.org/wiki/Cytochrome_c_oxidase	cytochrome c oxidase	participates in respiration	catabolic processes	94.964	417	21	0	1540	1956	8751	8335	0	654	warmed	Mortierella	C1W1	1124	1124	XLOC_000031	XLOC_000031	NODE_647_length_8766_cov_4.354609:5428-7384	398.302	398.302	0	no
TCONS_00000100	KR809877.1	Mucor circinelloides f. lusitanicus strain CBS 277.49 mitochondrion, complete genome	https://en.wikipedia.org/wiki/Cytochrome_c_oxidase	cytochrome c oxidase	participates in respiration	catabolic processes	81.79	1296	217	16	20	1307	13883	15167	0	1068	warmed	Mortierella	C3W3	59.7381	55.0863	XLOC_000093	XLOC_000093	NODE_294_length_43124_cov_1438.735169:3164-39302	11.2299	10.3536	0.117213	no
TCONS_00000043	KR809877.1	Mucor circinelloides f. lusitanicus strain CBS 277.49 mitochondrion, complete genome	https://en.wikipedia.org/wiki/Cytochrome_c_oxidase	cytochrome c oxidase	participates in respiration	catabolic processes	95.74	1338	56	1	52	1388	13839	15176	0	2154	control	Mortierella	C2W2	2332.9	2112.58	XLOC_000062	XLOC_000062	NODE_5883_length_115_cov_6350.066667:0-160	792775	967490	0.287335	no
TCONS_00000069	KR809877.1	Mucor circinelloides f. lusitanicus strain CBS 277.49 mitochondrion, complete genome	https://en.wikipedia.org/wiki/Cytochrome_c_oxidase	cytochrome c oxidase	participates in respiration	catabolic processes	81.79	1296	217	16	22	1309	13883	15167	0	1068	warmed	Mortierella	C2W2	248.12	96.214	XLOC_000063	XLOC_000063	NODE_294_length_43124_cov_1438.735169:28560-30230	67.855	26.4731	1.35793	no
TCONS_00000071	AY863211.1	Mortierella verticillata mitochondrion, complete genome	https://en.wikipedia.org/wiki/Cytochrome_c_oxidase	cytochrome c oxidase	participates in respiration	catabolic processes	89.083	1713	173	10	114	1821	45273	43570	0	2115	warmed	Mortierella	C2W2	58.3267	19.2428	XLOC_000065	XLOC_000065	NODE_294_length_43124_cov_1438.735169:37122-38943	14.4414	4.79075	1.59189	no
TCONS_00000166	KR809877.1	Mucor circinelloides f. lusitanicus strain CBS 277.49 mitochondrion, complete genome	https://en.wikipedia.org/wiki/Cytochrome_c_oxidase	cytochrome c oxidase	participates in respiration	catabolic processes	95.811	1313	55	0	1	1313	13864	15176	0	2121	warmed	Mortierella	C3W3	13.949	3.24037	XLOC_000151	XLOC_000151	NODE_647_length_8766_cov_4.354609:1310-2948	2.691	0.62501	2.10619	no
TCONS_00000065	AY863211.1	Mortierella verticillata mitochondrion, complete genome	https://en.wikipedia.org/wiki/Cytochrome_c_oxidase	cytochrome c oxidase	participates in respiration	catabolic processes	90.231	778	74	2	157	933	29957	30733	0	1014	warmed	Mortierella	C2W2	71.2881	14.9666	XLOC_000059	XLOC_000059	NODE_294_length_43124_cov_1438.735169:5932-6982	34.156	7.24801	2.23648	no
TCONS_00000019	AY863211.1	Mortierella verticillata mitochondrion, complete genome	https://en.wikipedia.org/wiki/Cytochrome_c_oxidase	cytochrome c oxidase	participates in respiration	catabolic processes	94.248	226	13	0	5	230	30508	30733	1.2e-90	346	control	Mortierella	C3W3	21.8667	3.56706	XLOC_000019	XLOC_000019	NODE_2221_length_329_cov_0.952555:19-356	109.935	17.3499	2.66365	no
TCONS_00000002	NC_037777.1	Russula virescens mitochondrion, complete genome	https://en.wikipedia.org/wiki/Cytochrome_c_oxidase	cytochrome c oxidase	participates in respiration	catabolic processes	80.511	313	58	1	3	315	2824	3133	7.54e-58	237	control	Mortierella	C3W3	25.2308	2.37804	XLOC_000002	XLOC_000002	NODE_1176_length_1099_cov_1.205939:608-1099	58.3873	5.41498	3.43063	no
TCONS_00000072	AY863211.1	Mortierella verticillata mitochondrion, complete genome	https://en.wikipedia.org/wiki/Cytochrome_c_oxidase	cytochrome c oxidase	participates in respiration	catabolic processes	88.686	1149	126	3	6	1153	42557	41412	0	1399	warmed	Mortierella	C2W2	12.9615	1.06904	XLOC_000066	XLOC_000066	NODE_294_length_43124_cov_1438.735169:41234-42387	5.52052	0.459673	3.58612	no
TCONS_00000031	AM920464.1	Penicillium chrysogenum Wisconsin 54-1255 complete genome, contig Pc00c49	https://en.wikipedia.org/wiki/Cytochrome_c_oxidase	cytochrome c oxidase	participates in respiration	catabolic processes	80.405	148	29	0	67	214	30416	30269	1.33e-20	113	control	Mortierella	C3W3	1.68206	0	XLOC_000030	XLOC_000030	NODE_3363_length_226_cov_0.994152:6-220	42.9186	0.01	12.0674	no
TCONS_00000289	XM_023608837.1	Rhizopus microsporus ATCC 52813 cytochrome c1, component of the mitochondrial respiratory chain (RHIMIDRAFT_237866), partial mRNA	https://en.wikipedia.org/wiki/Cytochrome_c_oxidase	cytochrome c reductase	participates in respiration	catabolic processes	84.923	650	94	4	168	815	126	773	0	654	control	Mortierella	C4W4	0	3.83948	XLOC_000280	XLOC_000280	NODE_2_length_255276_cov_69.252534:14959-16129	0.01	2.04203	-7.67386	no
TCONS_00000262	XM_018880729.1	Sugiyamaella lignohabitans ubiquinol--cytochrome-c reductase catalytic subunit RIP1 (RIP1), partial mRNA	https://en.wikipedia.org/wiki/Cytochrome_c_oxidase	cytochrome c reductase	participates in respiration	catabolic processes	78.022	364	72	8	317	676	210	569	1.96e-53	222	control	Mortierella	C4W4	0	2.13305	XLOC_000253	XLOC_000253	NODE_27_length_134734_cov_69.296438:445-1257	0.01	1.48929	-7.21848	no
TCONS_00000058	XM_023614543.1	Rhizopus microsporus ATCC 52813 cytoplasmic asparagine-tRNA ligase Nrs1 (RHIMIDRAFT_307865), mRNA	https://www.nextprot.org/entry/NX_O43776/	cytoplasmic asparagine-tRNA ligase	biosynthesis of proteins	catabolic processes	82.533	979	159	9	20	992	630	1602	0	850	control	Mortierella	C4W4	0	2.77296	XLOC_000056	XLOC_000056	NODE_12_length_172573_cov_68.364032:82985-83977	0.01	1.13489	-6.82641	no
TCONS_00000542	XM_023613692.1	Rhizopus microsporus ATCC 52813 dihydrolipoamide dehydrogenase (RHIMIDRAFT_289976), mRNA	https://en.wikipedia.org/wiki/Dihydrolipoamide_dehydrogenase	dihydrolipoamide dehydrogenase	participates in energy metabolism	catabolic processes	86.091	1517	196	9	8	1519	56	1562	0	1618	control	Mortierella	C4W4	0	6.61244	XLOC_000524	XLOC_000524	NODE_64_length_99080_cov_67.523787:75896-77939	0.01	1.48181	-7.21122	no
TCONS_00000639	XM_023613692.1	Rhizopus microsporus ATCC 52813 dihydrolipoamide dehydrogenase (RHIMIDRAFT_289976), mRNA	https://en.wikipedia.org/wiki/Dihydrolipoamide_dehydrogenase	dihydrolipoamide dehydrogenase	participates in energy metabolism	catabolic processes	85.671	998	141	2	59	1055	559	1555	0	1050	control	Mortierella	C4W4	0	3.41287	XLOC_000615	XLOC_000615	NODE_9_length_189157_cov_68.985822:128555-129797	0.01	1.21396	-6.92358	no
TCONS_00000438	KC223397.1	Nilaparvata lugens putative dihydrolipoyllysine-residue acetyltransferase mRNA, partial cds	https://en.wikipedia.org/wiki/Dihydrolipoyl_transacetylase	dihydrolipoyllysine-residue acetyltransferase	participates in respiration	catabolic processes	72.807	456	106	16	1067	1513	1	447	2.92e-28	139	control	Mortierella	C4W4	0	6.39914	XLOC_000423	XLOC_000423	NODE_456_length_23851_cov_65.875147:6744-8916	0.01	1.46876	-7.19845	no
TCONS_00000626	XM_023607234.1	Rhizopus microsporus ATCC 52813 enolase (RHIMIDRAFT_213046), mRNA	https://en.wikipedia.org/wiki/Enolase	enolase	participates in glycolysis	catabolic processes	84.434	1317	202	1	1	1317	102	1415	0	1293	control	Mortierella	C4W4	0	13.8648	XLOC_000604	XLOC_000604	NODE_95_length_84805_cov_67.428366:23615-25240	0.01	3.68894	-8.52706	no
TCONS_00000235	XM_022022642.1	Lobosporangium transversale enolase (BCR41DRAFT_345107), mRNA	https://en.wikipedia.org/wiki/Enolase	enolase	participates in glycolysis	catabolic processes	82.692	832	138	6	2	830	454	1282	0	734	warmed	Mortierella	C4W4	3.82971	8.09461	XLOC_000186	XLOC_000186	NODE_614_length_10274_cov_38.095508:1937-3346	1.10049	2.35273	-1.09619	no
TCONS_00000163	XM_022022642.1	Lobosporangium transversale enolase (BCR41DRAFT_345107), mRNA	https://en.wikipedia.org/wiki/Enolase	enolase	participates in glycolysis	catabolic processes	83.271	1327	214	8	22	1344	72	1394	0	1214	warmed	Mortierella	C3W3	3.63887	3.24037	XLOC_000148	XLOC_000148	NODE_614_length_10274_cov_38.095508:1731-4217	0.816665	0.727076	0.167638	no
TCONS_00000158	XM_023606140.1	Rhizopus microsporus ATCC 52813 putative FBA1-fructose-bisphosphate aldolase (RHIMIDRAFT_196615), partial mRNA	https://en.wikipedia.org/wiki/Fructose-bisphosphate_aldolase	fructose-bisphosphate aldolase	participates in carbon metabolism	catabolic processes	81.885	1082	186	10	23	1099	1	1077	0	904	control	Mortierella	C4W4	0	15.5712	XLOC_000153	XLOC_000153	NODE_190_length_55426_cov_69.225479:36707-38263	0.01	5.1354	-9.00433	no
TCONS_00000079	XM_023613667.1	Rhizopus microsporus ATCC 52813 isomerising glucosamine-fructose-6-phosphate aminotransferase (RHIMIDRAFT_289726), mRNA	https://en.wikipedia.org/wiki/Glutamine%E2%80%94fructose-6-phosphate_transaminase_(isomerizing)	glucosamine-fructose-6-phosphate aminotransferase	cell wall synthesis	catabolic processes	83.636	1980	294	25	1	1968	139	2100	0	1834	control	Mortierella	C4W4	0	12.7983	XLOC_000077	XLOC_000077	NODE_143_length_66081_cov_68.024278:15092-17469	0.01	2.11447	-7.72415	no
TCONS_00000247	XM_023613395.1	Rhizopus microsporus ATCC 52813 glucose-6-phosphate isomerase (RHIMIDRAFT_286604), partial mRNA	https://en.wikipedia.org/wiki/Glucose-6-phosphate_isomerase	glucose-6-phosphate isomerase	involved in carbon metabolism	catabolic processes	83.443	1673	267	10	12	1679	1	1668	0	1546	control	Mortierella	C4W4	0	5.75922	XLOC_000238	XLOC_000238	NODE_259_length_45804_cov_67.660189:10250-12190	0.01	1.18133	-6.88427	no
TCONS_00000017	XM_023607291.1	Rhizopus microsporus ATCC 52813 putative glutamate--tRNA ligase, cytoplasmic (RHIMIDRAFT_21562), mRNA	https://en.wikipedia.org/wiki/Glutaminyl-tRNA_synthase_(glutamine-hydrolysing)	Glutamyl-tRNA synthetase	participates in glutamate metabolism	catabolic processes	77.676	2177	453	29	4	2165	269	2427	0	1297	control	Mortierella	C4W4	0	10.6652	XLOC_000016	XLOC_000016	NODE_109_length_79778_cov_69.814972:30397-32807	0.01	1.68629	-7.39771	no
TCONS_00000059	MN417268.1	Mortierella alpina culture ATCC:32222 glyceraldehyde-3-phosphate dehydrogenase (GAPDH2) mRNA, complete cds	https://en.wikipedia.org/wiki/Glyceraldehyde_3-phosphate_dehydrogenase	glyceraldehyde-3-phosphate dehydrogenase	participates in glycolysis	catabolic processes	92.047	767	57	4	15	779	238	1002	0	1075	warmed	Mortierella	C3W3	4.24535	12.9615	XLOC_000054	XLOC_000054	NODE_192_length_61818_cov_43.777245:18962-19822	1.82687	5.57537	-1.60969	no
TCONS_00000070	MN417268.1	Mortierella alpina culture ATCC:32222 glyceraldehyde-3-phosphate dehydrogenase (GAPDH2) mRNA, complete cds	https://en.wikipedia.org/wiki/Glyceraldehyde_3-phosphate_dehydrogenase	glyceraldehyde-3-phosphate dehydrogenase	participates in glycolysis	catabolic processes	90.323	992	92	4	4	993	1	990	0	1297	warmed	Mortierella	C4W4	11.4891	22.1949	XLOC_000065	XLOC_000065	NODE_192_length_61818_cov_43.777245:19055-20683	2.6057	5.07922	-0.962936	no
TCONS_00000407	XM_023605653.1	Rhizopus microsporus ATCC 52813 glycine dehydrogenase (RHIMIDRAFT_13817), mRNA	https://en.wikipedia.org/wiki/Glycine_dehydrogenase	glycine dehydrogenase	participates in carbon metabolism	catabolic processes	80.191	1777	324	25	1	1763	1312	3074	0	1306	control	Mortierella	C4W4	0	2.34635	XLOC_000393	XLOC_000393	NODE_415_length_27530_cov_71.703076:20648-22414	0.01	0.476902	-5.57562	no
TCONS_00000560	XM_023607394.1	Rhizopus microsporus ATCC 52813 glycine hydroxymethyltransferase (RHIMIDRAFT_219825), mRNA	https://www.brenda-enzymes.org/enzyme.php?ecno=2.1.2.1	glycine hydroxymethyltransferase	biosynthesis of glycine	catabolic processes	84.448	1421	214	7	11	1427	5	1422	0	1393	control	Mortierella	C4W4	0	7.67897	XLOC_000539	XLOC_000539	NODE_6_length_202236_cov_69.580396:88623-90403	0.01	1.64756	-7.36419	no
TCONS_00000224	XM_023609642.1	Rhizopus microsporus ATCC 52813 inorganic pyrophosphatase (RHIMIDRAFT_241760), partial mRNA	https://en.wikipedia.org/wiki/Inorganic_pyrophosphatase	inorganic pyrophosphatase	biosynthesis of DNA	catabolic processes	83.931	865	131	7	5	865	1	861	0	821	control	Mortierella	C4W4	0	11.3051	XLOC_000215	XLOC_000215	NODE_23_length_145540_cov_88.583572:34965-36349	0.01	4.92343	-8.94352	no
TCONS_00000082	XM_023613433.1	Rhizopus microsporus ATCC 52813 putative inositol-3-phosphate synthase (RHIMIDRAFT_287022), partial mRNA	https://en.wikipedia.org/wiki/Inositol-3-phosphate_synthase	inositol-3-phosphate synthase	growth related	catabolic processes	79.883	1541	278	30	93	1617	63	1587	0	1099	control	Mortierella	C4W4	0	3.62618	XLOC_000080	XLOC_000080	NODE_145_length_65242_cov_66.633838:34920-36765	0.01	0.76129	-6.25037	no
TCONS_00000426	XM_018439390.1	Phycomyces blakesleeanus NRRL 1555(-) isocitrate dehydrogenase NAD-dependent subunit 2 (PbIdh2b), mRNA	https://en.wikipedia.org/wiki/Isocitrate_dehydrogenase	isocitrate dehydrogenase	participates in citric acid cycle	catabolic processes	80.918	1111	204	7	21	1127	37	1143	0	870	control	Mortierella	C4W4	0	4.26609	XLOC_000412	XLOC_000412	NODE_441_length_25639_cov_67.957747:1004-2674	0.01	1.42348	-7.15328	no
TCONS_00000609	HM130702.1	Rhizopus oryzae culture-collection ATCC:10260 malate dehydrogenase (MDH) mRNA, complete cds	https://en.wikipedia.org/wiki/Malate_dehydrogenase	malate dehydrogenase	participates in the citric acid cycle	catabolic processes	86.853	1004	129	1	1	1004	12	1012	0	1120	control	Mortierella	C4W4	0	10.6652	XLOC_000587	XLOC_000587	NODE_87_length_89269_cov_70.512991:39431-40631	0.01	4.29742	-8.74733	no
TCONS_00000054	XM_018443034.1	Phycomyces blakesleeanus NRRL 1555(-) malate dehydrogenase (PbMdhb), mRNA	https://en.wikipedia.org/wiki/Malate_dehydrogenase	malate dehydrogenase	participates in the citric acid cycle	catabolic processes	81.829	875	147	11	3	871	113	981	0	725	warmed	Mortierella	C4W4	0	6.00568	XLOC_000049	XLOC_000049	NODE_161_length_70093_cov_44.124689:41735-43275	0.01	1.58837	-7.3114	no
TCONS_00000046	XM_022022415.1	Lobosporangium transversale malate dehydrogenase, NAD-dependent (BCR41DRAFT_344063), mRNA	https://en.wikipedia.org/wiki/Malate_dehydrogenase	malate dehydrogenase	participates in the citric acid cycle	catabolic processes	85.551	789	109	5	3	788	334	1120	0	821	warmed	Mortierella	C3W3	2.72915	3.24037	XLOC_000041	XLOC_000041	NODE_161_length_70093_cov_44.124689:41552-42698	1.07262	1.27307	-0.247173	no
TCONS_00000025	XM_022024313.1	Lobosporangium transversale mitochondrial carrier domain-containing protein (BCR41DRAFT_354401), mRNA	https://en.wikipedia.org/wiki/Mitochondrial_carrier	mitochondrial carrier	participates in energy transfer	catabolic processes	86.512	734	95	4	5	736	85	816	0	804	warmed	Mortierella	C3W3	6.06478	3.24037	XLOC_000021	XLOC_000021	NODE_12_length_202800_cov_44.419907:130563-131393	2.73983	1.46325	0.90491	no
TCONS_00000024	XM_022024313.1	Lobosporangium transversale mitochondrial carrier domain-containing protein (BCR41DRAFT_354401), mRNA	https://en.wikipedia.org/wiki/Mitochondrial_carrier	mitochondrial carrier	participates in energy transfer	catabolic processes	86.49	755	96	6	140	891	1	752	0	824	warmed	Mortierella	C4W4	11.4891	5.48345	XLOC_000022	XLOC_000022	NODE_12_length_202800_cov_44.419907:130721-132065	3.00721	1.45025	1.05212	no
TCONS_00000063	XM_022027294.1	Lobosporangium transversale mitochondrial carrier domain-containing protein (BCR41DRAFT_381170), partial mRNA	https://en.wikipedia.org/wiki/Mitochondrial_carrier	mitochondrial carrier	participates in energy transfer	catabolic processes	90.069	866	80	4	27	889	1	863	0	1118	warmed	Mortierella	C4W4	30.6377	14.3614	XLOC_000058	XLOC_000058	NODE_16_length_183516_cov_46.892380:51579-52989	8.04352	3.8099	1.07807	no
TCONS_00000286	XM_022027294.1	Lobosporangium transversale mitochondrial carrier domain-containing protein (BCR41DRAFT_381170), partial mRNA	https://en.wikipedia.org/wiki/Mitochondrial_carrier	mitochondrial carrier	participates in energy transfer	catabolic processes	89.848	857	81	4	20	873	1	854	0	1096	warmed	Mortierella	C4W4	187.656	66.8458	XLOC_000224	XLOC_000224	NODE_91_length_99164_cov_41.848995:71551-72831	50.3343	18.1218	1.47382	no
TCONS_00000055	XM_022027294.1	Lobosporangium transversale mitochondrial carrier domain-containing protein (BCR41DRAFT_381170), partial mRNA	https://en.wikipedia.org/wiki/Mitochondrial_carrier	mitochondrial carrier	participates in energy transfer	catabolic processes	91.141	587	46	4	5	588	1	584	0	791	warmed	Mortierella	C3W3	2.42591	6.48074	XLOC_000050	XLOC_000050	NODE_16_length_183516_cov_46.892380:52089-52967	1.83157	4.88896	-1.41645	no
TCONS_00000125	XM_022027980.1	Lobosporangium transversale mitochondrial carrier domain-containing protein (BCR41DRAFT_388237), partial mRNA	https://en.wikipedia.org/wiki/Mitochondrial_carrier	mitochondrial carrier	participates in energy transfer	catabolic processes	86.717	926	120	3	34	956	17	942	0	1026	warmed	Mortierella	C2W2	15.7389	23.519	XLOC_000118	XLOC_000118	NODE_91_length_99164_cov_41.848995:71553-73012	7.50452	11.3342	-0.594851	no
TCONS_00000607	XM_004140682.3	PREDICTED: Cucumis sativus NADH dehydrogenase [ubiquinone] iron-sulfur protein 1, mitochondrial (LOC101205189), mRNA	https://en.wikipedia.org/wiki/Nicotinamide_adenine_dinucleotide_phosphate	NADH dehydrogenase	related to respiration	catabolic processes	93.878	49	3	0	338	386	2117	2165	5.48e-09	75	control	Mortierella	C4W4	0	3.41287	XLOC_000585	XLOC_000585	NODE_86_length_89973_cov_70.889077:14803-15539	0.01	2.10121	-7.71508	no
TCONS_00000286	XM_023607431.1	Rhizopus microsporus ATCC 52813 NADH-ubiquinone oxidoreductase (RHIMIDRAFT_221309), mRNA	https://en.wikipedia.org/wiki/Nicotinamide_adenine_dinucleotide_phosphate	NADH dehydrogenase	related to respiration	catabolic processes	81.142	1103	189	13	41	1131	150	1245	0	867	control	Mortierella	C4W4	0	2.98626	XLOC_000277	XLOC_000277	NODE_298_length_40898_cov_64.215704:12723-14210	0.01	1.02602	-6.68092	no
TCONS_00000606	XM_023611567.1	Rhizopus microsporus ATCC 52813 NADH-quinone oxidoreductase (RHIMIDRAFT_261792), mRNA	https://en.wikipedia.org/wiki/Nicotinamide_adenine_dinucleotide_phosphate	NADH dehydrogenase	related to respiration	catabolic processes	84.734	1428	211	6	51	1476	106	1528	0	1423	control	Mortierella	C4W4	0	3.41287	XLOC_000584	XLOC_000584	NODE_86_length_89973_cov_70.889077:12991-14738	0.01	0.852865	-6.41425	no
TCONS_00000045	KR809877.1	Mucor circinelloides f. lusitanicus strain CBS 277.49 mitochondrion, complete genome	https://en.wikipedia.org/wiki/Nicotinamide_adenine_dinucleotide_phosphate	NADH dehydrogenase	related to respiration	catabolic processes	93.813	1875	116	0	1	1875	16104	17978	0	2820	control	Mortierella	C1W1	15.1132	647.555	XLOC_000042	XLOC_000042	NODE_374_length_31619_cov_3574.927544:15126-19361	1.51394	64.7168	-5.41776	no
TCONS_00000042	KR809877.1	Mucor circinelloides f. lusitanicus strain CBS 277.49 mitochondrion, complete genome	https://en.wikipedia.org/wiki/Nicotinamide_adenine_dinucleotide_phosphate	NADH dehydrogenase	related to respiration	catabolic processes	95.257	1476	70	0	122	1597	30875	29400	0	2338	control	Mortierella	C1W1	2.15902	8.77446	XLOC_000039	XLOC_000039	NODE_374_length_31619_cov_3574.927544:4646-6243	0.631452	2.54889	-2.01312	no
TCONS_00000012	AY863211.1	Mortierella verticillata mitochondrion, complete genome	https://en.wikipedia.org/wiki/Nicotinamide_adenine_dinucleotide_phosphate	NADH dehydrogenase	related to respiration	catabolic processes	89.736	643	64	2	22	663	9843	9202	0	821	control	Mortierella	C2W2	16.8907	6.03883	XLOC_000010	XLOC_000010	NODE_1347_length_746_cov_1.092619:77-746	27.0095	9.93628	-1.44269	no
TCONS_00000105	AY863211.1	Mortierella verticillata mitochondrion, complete genome	https://en.wikipedia.org/wiki/Nicotinamide_adenine_dinucleotide_phosphate	NADH dehydrogenase	related to respiration	catabolic processes	89.341	835	85	2	260	1093	10125	9294	0	1046	warmed	Mortierella	C3W3	14.8587	38.8844	XLOC_000097	XLOC_000097	NODE_294_length_43124_cov_1438.735169:3164-39302	4.59252	12.0149	-1.38747	no
TCONS_00000142	KJ561171.1	Lichtheimia hongkongensis mitochondrion, complete genome	https://en.wikipedia.org/wiki/Nicotinamide_adenine_dinucleotide_phosphate	NADH dehydrogenase	related to respiration	catabolic processes	98.64	1397	17	2	94	1488	6059	7455	0	2473	warmed	Mortierella	C3W3	255.934	664.276	XLOC_000130	XLOC_000130	NODE_446_length_23100_cov_4.666033:155-1643	55.251	143.375	-1.37572	no
TCONS_00000364	KR809877.1	Mucor circinelloides f. lusitanicus strain CBS 277.49 mitochondrion, complete genome	https://en.wikipedia.org/wiki/Nicotinamide_adenine_dinucleotide_phosphate	NADH dehydrogenase	related to respiration	catabolic processes	94.558	2352	124	4	553	2901	27669	25319	0	3631	control	Mortierella	C4W4	154.842	222.263	XLOC_000352	XLOC_000352	NODE_374_length_31619_cov_3574.927544:6321-9436	16.6884	24.0637	-0.528013	no
TCONS_00000359	KJ561171.1	Lichtheimia hongkongensis mitochondrion, complete genome	https://en.wikipedia.org/wiki/Nicotinamide_adenine_dinucleotide_phosphate	NADH dehydrogenase	related to respiration	catabolic processes	94.598	1518	77	3	143	1657	30874	29359	0	2344	control	Mortierella	C4W4	86.0233	113.905	XLOC_000347	XLOC_000347	NODE_374_length_31619_cov_3574.927544:3286-6308	18.317	24.4724	-0.417972	no
TCONS_00000010	AY863211.1	Mortierella verticillata mitochondrion, complete genome	https://en.wikipedia.org/wiki/Nicotinamide_adenine_dinucleotide_phosphate	NADH dehydrogenase	related to respiration	catabolic processes	95.513	312	14	0	349	660	37796	37485	1.16e-136	499	control	Mortierella	C2W2	53586.2	49239.6	XLOC_000008	XLOC_000008	NODE_1308_length_796_cov_7259.846154:0-860	60436	56658.7	-0.0931098	no
TCONS_00000027	KR809877.1	Mucor circinelloides f. lusitanicus strain CBS 277.49 mitochondrion, complete genome	https://en.wikipedia.org/wiki/Nicotinamide_adenine_dinucleotide_phosphate	NADH dehydrogenase	related to respiration	catabolic processes	95.05	1010	50	0	527	1536	27669	26660	0	1589	warmed	Mortierella	C1W1	17	17	XLOC_000027	XLOC_000027	NODE_446_length_23100_cov_4.666033:19333-20869	7.91932	7.91932	0	no
TCONS_00000024	KR809877.1	Mucor circinelloides f. lusitanicus strain CBS 277.49 mitochondrion, complete genome	https://en.wikipedia.org/wiki/Nicotinamide_adenine_dinucleotide_phosphate	NADH dehydrogenase	related to respiration	catabolic processes	95.257	1476	70	0	122	1597	30875	29400	0	2338	warmed	Mortierella	C1W1	18	18	XLOC_000024	XLOC_000024	NODE_446_length_23100_cov_4.666033:16105-17702	8.01878	8.01878	0	no
TCONS_00000049	KR809877.1	Mucor circinelloides f. lusitanicus strain CBS 277.49 mitochondrion, complete genome	https://en.wikipedia.org/wiki/Nicotinamide_adenine_dinucleotide_phosphate	NADH dehydrogenase	related to respiration	catabolic processes	94.631	2291	122	1	537	2827	27669	25380	0	3548	control	Mortierella	C2W2	426.242	366.355	XLOC_000007	XLOC_000007	NODE_122_length_72112_cov_79.015640:15522-32314	40091.1	44631.6	0.154786	no
TCONS_00000044	KR809877.1	Mucor circinelloides f. lusitanicus strain CBS 277.49 mitochondrion, complete genome	https://en.wikipedia.org/wiki/Nicotinamide_adenine_dinucleotide_phosphate	NADH dehydrogenase	related to respiration	catabolic processes	93.933	1912	116	0	210	2121	16067	17978	0	2889	control	Mortierella	C2W2	61239.7	77817.3	XLOC_000006	XLOC_000006	NODE_1224_length_981_cov_2.859611:0-1055	53093.4	68511.6	0.367814	no
TCONS_00000167	KJ561171.1	Lichtheimia hongkongensis mitochondrion, complete genome	https://en.wikipedia.org/wiki/Nicotinamide_adenine_dinucleotide_phosphate	NADH dehydrogenase	related to respiration	catabolic processes	94.426	915	51	0	1	915	16099	17013	0	1408	warmed	Mortierella	C3W3	4.24535	3.24037	XLOC_000152	XLOC_000152	NODE_647_length_8766_cov_4.354609:3480-4395	1.68066	1.28233	0.39026	no
TCONS_00000049	KR809877.1	Mucor circinelloides f. lusitanicus strain CBS 277.49 mitochondrion, complete genome	https://en.wikipedia.org/wiki/Nicotinamide_adenine_dinucleotide_phosphate	NADH dehydrogenase	related to respiration	catabolic processes	95.05	1010	50	0	527	1536	27669	26660	0	1589	control	Mortierella	C1W1	17.2722	7.89701	XLOC_000045	XLOC_000045	NODE_374_length_31619_cov_3574.927544:7874-9410	5.28627	2.3998	1.13934	no
TCONS_00000009	AY863211.1	Mortierella verticillata mitochondrion, complete genome	https://en.wikipedia.org/wiki/Nicotinamide_adenine_dinucleotide_phosphate	NADH dehydrogenase	related to respiration	catabolic processes	90.164	610	58	2	22	630	9843	9235	0	793	control	Mortierella	C3W3	10.9334	4.75609	XLOC_000009	XLOC_000009	NODE_1393_length_674_cov_1.405493:44-674	16.8129	7.24112	1.21528	no
TCONS_00000234	AY534144.1	Saprolegnia ferax strain ATCC 36051 mitochondion, complete genome	https://en.wikipedia.org/wiki/Nicotinamide_adenine_dinucleotide_phosphate	NADH dehydrogenase	related to respiration	catabolic processes	86.709	158	21	0	12	169	45443	45600	4.44e-40	176	control	Mortierella	C4W4	8.60233	2.77296	XLOC_000225	XLOC_000225	NODE_2464_length_296_cov_0.933610:56-274	104.58	36.1238	1.53359	no
TCONS_00000037	KR809877.1	Mucor circinelloides f. lusitanicus strain CBS 277.49 mitochondrion, complete genome	https://en.wikipedia.org/wiki/Nicotinamide_adenine_dinucleotide_phosphate	NADH dehydrogenase	related to respiration	catabolic processes	95.152	1485	72	0	143	1627	30875	29391	0	2344	control	Mortierella	C3W3	21.8667	3.56706	XLOC_000036	XLOC_000036	NODE_374_length_31619_cov_3574.927544:4625-6252	9.82894	1.59871	2.62013	no
TCONS_00000007	AY863211.1	Mortierella verticillata mitochondrion, complete genome	https://en.wikipedia.org/wiki/Nicotinamide_adenine_dinucleotide_phosphate	NADH dehydrogenase	related to respiration	catabolic processes	91.188	261	22	1	74	333	38137	37877	7.18e-93	353	control	Mortierella	C3W3	13.4564	1.18902	XLOC_000007	XLOC_000007	NODE_1347_length_746_cov_1.092619:0-774	15.332	1.34481	3.51107	no
TCONS_00000042	KJ561171.1	Mucor circinelloides f. lusitanicus strain CBS 277.49 mitochondrion, complete genome	https://en.wikipedia.org/wiki/Nicotinamide_adenine_dinucleotide_phosphate	NADH dehydrogenase	related to respiration	catabolic processes	95.152	1485	72	0	143	1627	30874	29390	0	2344	control	Mortierella	C2W2	0.99357	23.1488	XLOC_000003	XLOC_000003	NODE_1075_length_1415_cov_172.980147:22-1415	0.706401	16.6668	4.56035	no
TCONS_00000001	AY863211.1	Mortierella verticillata mitochondrion, complete genome	https://en.wikipedia.org/wiki/Nicotinamide_adenine_dinucleotide_phosphate	NADH dehydrogenase	related to respiration	catabolic processes	88.342	935	79	17	27	940	45273	44348	0	1096	control	Mortierella	C3W3	13.4564	0	XLOC_000001	XLOC_000001	NODE_1149_length_1164_cov_1.318305:16-956	11.8058	0.01	10.2053	no
TCONS_00000327	KU530219.1	Penicillium polonicum mitochondrion, complete genome	https://en.wikipedia.org/wiki/Nicotinamide_adenine_dinucleotide_phosphate	NADH dehydrogenase	related to respiration	catabolic processes	94.762	210	11	0	1	210	16987	17196	2.17e-85	327	control	Mortierella	C4W4	12.9035	0	XLOC_000316	XLOC_000316	NODE_3423_length_223_cov_0.797619:13-223	194.133	0.01	14.2448	no
TCONS_00000097	XM_023606706.1	Rhizopus microsporus ATCC 52813 nucleoside diphosphate kinase (RHIMIDRAFT_203691), partial mRNA	https://en.wikipedia.org/wiki/Nucleoside-diphosphate_kinase	nucleoside diphosphate kinase	cell proliferation	catabolic processes	88.377	456	53	0	28	483	1	456	6.23e-152	549	control	Mortierella	C4W4	0	9.3854	XLOC_000094	XLOC_000094	NODE_151_length_63690_cov_69.279736:2421-3030	0.01	9.40061	-9.87661	no
TCONS_00000229	XM_023606838.1	Phycomyces blakesleeanus NRRL 1555(-) hypothetical protein partial mRNA	https://en.wikipedia.org/wiki/Ornithine_aminotransferase	ornithine aminotransferase	biosynthesis of proline	catabolic processes	84.326	1276	186	10	50	1321	14	1279	0	1236	control	Mortierella	C4W4	0	3.83948	XLOC_000220	XLOC_000220	NODE_244_length_47594_cov_70.782536:11242-12856	0.01	1.03477	-6.69317	no
TCONS_00000052	LK056684.1	Sporisorium scitamineum strain SscI8 genome assembly, scaffold: SPSC_scaffold_36	https://en.wikipedia.org/wiki/Pyridoxine_5%27-phosphate_synthase	pyridoxal phosphate synthase	metabolism of vitamin B	catabolic processes	80.793	479	86	6	1	476	515248	514773	5.79e-98	370	warmed	Mortierella	C4W4	0	2.08893	XLOC_000047	XLOC_000047	NODE_1607_length_555_cov_75.444000:30-543	0.01	1.30413	-7.02694	no
TCONS_00000533	HM130700.1	Rhizopus oryzae culture-collection ATCC:10260 pyruvate carboxylase (PYC) mRNA, complete cds	https://en.wikipedia.org/wiki/Pyruvate_carboxylase	pyruvate carboxylase	glycolysis	catabolic processes	80.724	2210	395	29	1	2194	1335	3529	0	1692	control	Mortierella	C4W4	0	6.39914	XLOC_000515	XLOC_000515	NODE_624_length_12160_cov_67.957951:4643-7076	0.01	0.945744	-6.56338	no
TCONS_00000107	LK023315.1	Lobosporangium transversale pyruvate dehydrogenase E1 component subunit beta mitochondrial precursor (BCR41DRAFT_349939), mRNA	https://en.wikipedia.org/wiki/Pyruvate_dehydrogenase	pyruvate dehydrogenase	glycolysis	catabolic processes	81.443	582	102	6	407	985	917171	917749	3.51e-128	472	control	Mortierella	C4W4	0	7.67897	XLOC_000104	XLOC_000104	NODE_160_length_61955_cov_67.844071:30689-32451	0.01	2.21264	-7.78962	no
TCONS_00000062	XM_025635129.1	Aspergillus uvarum CBS 121591 S-adenosyl-L-homocysteine hydrolase (BO82DRAFT_354103), mRNA	https://en.wikipedia.org/wiki/S-adenosyl-L-homocysteine_hydrolase	S-adenosyl-L-homocysteine hydrolase	x	catabolic processes	82.88	882	129	14	1	871	275	1145	0	773	warmed	Mortierella	C2W2	20.368	10.6904	XLOC_000056	XLOC_000056	NODE_285_length_45346_cov_42.847718:818-1907	10.4973	5.57344	0.913378	no
TCONS_00000500	XM_023613368.1	Kwoniella pini CBS 10737 S-adenosylmethionine synthase partial mRNA	https://en.wikipedia.org/wiki/S-adenosylmethionine_synthetase_enzyme	S-adenosylmethionine synthase	x	catabolic processes	85.492	772	104	6	15	782	1	768	0	798	control	Mortierella	C4W4	0	2.77296	XLOC_000484	XLOC_000484	NODE_574_length_14415_cov_69.898120:8548-9650	0.01	1.35702	-7.0843	no
TCONS_00000042	XM_023609829.1	Rhizopus microsporus ATCC 52813 succinate dehydrogenase (RHIMIDRAFT_242693), partial mRNA	https://en.wikipedia.org/wiki/Succinate_dehydrogenase	succinate dehydrogenase	x	catabolic processes	86.927	1637	210	4	381	2015	250	1884	0	1834	control	Mortierella	C4W4	0	10.8785	XLOC_000041	XLOC_000041	NODE_11_length_184500_cov_67.588539:94145-96540	0.01	1.83118	-7.51663	no
TCONS_00000274	XM_023613419.1	Rhizopus microsporus ATCC 52813 succinate dehydrogenase and fumarate r (RHIMIDRAFT_286874), partial mRNA	https://en.wikipedia.org/wiki/Succinate_dehydrogenase	succinate dehydrogenase	x	catabolic processes	85.29	707	96	8	179	881	36	738	0	723	control	Mortierella	C4W4	0	2.77296	XLOC_000265	XLOC_000265	NODE_28_length_134373_cov_71.062419:5846-6903	0.01	1.22817	-6.94037	no
TCONS_00000637	XM_023613540.1	Rhizopus microsporus ATCC 52813 succinyl-CoA ligase subunit alpha, mitochondrial-like protein (RHIMIDRAFT_288156), mRNA	https://en.wikipedia.org/wiki/Succinate_dehydrogenase	succinyl-CoA	x	catabolic processes	87.924	944	111	3	42	984	183	1124	0	1109	control	Mortierella	C4W4	0	5.54592	XLOC_000613	XLOC_000613	NODE_9_length_189157_cov_68.985822:49178-50630	0.01	2.2938	-7.8416	no
TCONS_00000021	AF493055.1	Neocallimastix patriciarum succinyl-CoA synthetase, beta subunit (scsB) mRNA, complete cds	https://en.wikipedia.org/wiki/Succinate_dehydrogenase	succinyl-CoA synthetase	x	catabolic processes	74.401	1043	238	28	8	1035	248	1276	1.22e-112	420	control	Mortierella	C4W4	0	4.6927	XLOC_000020	XLOC_000020	NODE_10_length_187632_cov_72.312752:139938-141477	0.01	1.43555	-7.16546	no
TCONS_00000182	XM_023610386.1	Rhizopus microsporus ATCC 52813 thiolase (RHIMIDRAFT_247157), partial mRNA	https://en.wikipedia.org/wiki/Thiolase	thiolase	x	catabolic processes	82.376	1254	209	11	23	1270	1	1248	0	1081	control	Mortierella	C4W4	0	6.18583	XLOC_000174	XLOC_000174	NODE_1_length_311641_cov_68.341389:51384-52828	0.01	1.69936	-7.40885	no
TCONS_00000595	XM_023611829.1	Rhizopus microsporus ATCC 52813 thioredoxin reductase (RHIMIDRAFT_265536), mRNA	https://en.wikipedia.org/wiki/Thioredoxin_reductase	thioredoxin synthase	x	catabolic processes	83.42	965	150	8	18	977	36	995	0	887	control	Mortierella	C4W4	0	2.98626	XLOC_000573	XLOC_000573	NODE_81_length_92155_cov_70.134951:78994-80198	0.01	1.24667	-6.96194	no
TCONS_00000293	XM_023614429.1	Rhizopus microsporus ATCC 52813 thioredoxin-like protein (RHIMIDRAFT_303847), partial mRNA	https://en.wikipedia.org/wiki/Thioredoxin_reductase	thioredoxin-like protein	x	catabolic processes	86.78	590	74	4	5	592	4	591	0	654	control	Mortierella	C4W4	0	9.3854	XLOC_000284	XLOC_000284	NODE_307_length_40012_cov_69.325400:6531-7330	0.01	6.34039	-9.30843	no
TCONS_00000162	XM_022021808.1	Lobosporangium transversale thioredoxin-like protein (BCR41DRAFT_331644), mRNA	https://en.wikipedia.org/wiki/Thioredoxin_reductase	thioredoxin-like protein	x	catabolic processes	90.562	498	45	2	1	497	343	839	0	658	warmed	Mortierella	C3W3	3.03239	3.24037	XLOC_000147	XLOC_000147	NODE_5_length_276530_cov_47.586805:222466-223444	1.89991	2.029	-0.0948378	no
TCONS_00000231	XM_022021808.1	Lobosporangium transversale thioredoxin-like protein (BCR41DRAFT_331644), mRNA	https://en.wikipedia.org/wiki/Thioredoxin_reductase	thioredoxin-like protein	x	catabolic processes	87.69	593	69	4	1	591	249	839	0	688	warmed	Mortierella	C4W4	11.4891	3.1334	XLOC_000183	XLOC_000183	NODE_5_length_276530_cov_47.586805:222372-223424	3.92665	1.08555	1.85487	no
TCONS_00000414	XM_023607211.1	Rhizopus microsporus ATCC 52813 transaldolase (RHIMIDRAFT_212157), mRNA	https://en.wikipedia.org/wiki/Transaldolase#:~:text=Transaldolase%20is%20an%20enzyme%20(EC,%2Dphosphate%20%2B%20fructose%206%2Dphosphate	transaldolase	x	catabolic processes	80.285	984	181	9	15	992	63	1039	0	730	control	Mortierella	C4W4	0	3.19957	XLOC_000400	XLOC_000400	NODE_427_length_26676_cov_69.218174:5401-6682	0.01	1.0993	-6.78044	no
TCONS_00000537	XM_023613594.1	Rhizopus microsporus ATCC 52813 triosephosphate isomerase (RHIMIDRAFT_28881), mRNA	https://en.wikipedia.org/wiki/Triosephosphate_isomerase	triosephosphate isomerase	x	catabolic processes	79.301	715	142	6	46	757	76	787	9.88e-136	496	control	Mortierella	C4W4	0	2.55966	XLOC_000519	XLOC_000519	NODE_63_length_100795_cov_65.405817:5359-6280	0.01	1.5133	-7.24155	no
TCONS_00000602	XM_007419152.1	Melampsora larici-populina 98AG31 uncharacterized protein (MELLADRAFT_41235), partial mRNA	https://en.wikipedia.org/wiki/Coenzyme_Q_%E2%80%93_cytochrome_c_reductase	ubiquinol cytochrome reductase	x	catabolic processes	73.883	291	72	4	420	708	160	448	1.16e-20	113	control	Mortierella	C4W4	0	2.13305	XLOC_000580	XLOC_000580	NODE_84_length_90268_cov_68.742321:43306-44177	0.01	1.37558	-7.1039	no
TCONS_00000579	XM_018677879.1	PREDICTED: Lates calcarifer calreticulin-like (LOC108884180), mRNA	https://en.wikipedia.org/wiki/Calreticulin	calreticulin-like	chaperone activity	cell homeostasis	73.585	212	42	13	205	409	293	497	2.55e-07	69.4	control	Mortierella	C4W4	0	2.13305	XLOC_000557	XLOC_000557	NODE_75_length_93502_cov_68.044228:76434-77294	0.01	1.19336	-6.89889	no
TCONS_00000616	XM_011272893.1	Wickerhamomyces ciferrii Clathrin heavy chain 1 partial mRNA	https://en.wikipedia.org/wiki/Clathrin	clathrin	participates and endo and exocytosis	cell homeostasis	73.929	560	116	27	176	720	3706	4250	3.12e-46	198	control	Mortierella	C4W4	0	2.13305	XLOC_000594	XLOC_000594	NODE_8_length_191693_cov_68.968253:86853-88029	0.01	0.70348	-6.13644	no
TCONS_00000196	XM_018437837.1	Phycomyces blakesleeanus NRRL 1555(-) hypothetical protein partial mRNA	https://en.wikipedia.org/wiki/Ap4A	diadenosine tetraphosphate synthetase	biosynthesis of proteins	cell homeostasis	77.842	1390	265	35	212	1579	627	1995	0	821	control	Mortierella	C4W4	0	4.90601	XLOC_000187	XLOC_000187	NODE_20_length_151608_cov_67.862438:6869-8708	0.01	1.08539	-6.76207	no
TCONS_00000155	XM_028648593.1	Alternaria arborescens putative glucose transporter rco-3 (AA0111_g2784), partial mRNA	https://www.sciencedirect.com/topics/neuroscience/glucose-transporter#:~:text=Glucose%20transporters%20accomplish%20the%20movement,from%20the%20bloodstream)%20into%20cells.&text=Insulin%20in%20the%20blood%20is,two%20families%20of%20glucose%20transporters.	glucose transporter	involved in carbon metabolism	cell homeostasis	82.067	329	51	5	39	363	1235	1559	6.37e-69	274	warmed	Mortierella	C4W4	0	4.17786	XLOC_000127	XLOC_000127	NODE_338_length_35985_cov_43.844253:18658-19198	0.01	2.37816	-7.8937	no
TCONS_00000039	XM_028648593.1	Alternaria arborescens putative glucose transporter rco-3 (AA0111_g2784), partial mRNA	https://www.sciencedirect.com/topics/neuroscience/glucose-transporter#:~:text=Glucose%20transporters%20accomplish%20the%20movement,from%20the%20bloodstream)%20into%20cells.&text=Insulin%20in%20the%20blood%20is,two%20families%20of%20glucose%20transporters.	glucose transporter	involved in carbon metabolism	cell homeostasis	78.605	430	83	8	18	441	959	1385	1.3e-69	276	warmed	Mortierella	C4W4	3.82971	2.08893	XLOC_000037	XLOC_000037	NODE_150_length_73634_cov_43.353688:25781-26231	2.98497	1.68018	0.829101	no
TCONS_00000154	XM_019174339.1	Tsuchiyaea wingfieldii CBS 7118 glucose transporter (L198_02185), partial mRNA	https://www.sciencedirect.com/topics/neuroscience/glucose-transporter#:~:text=Glucose%20transporters%20accomplish%20the%20movement,from%20the%20bloodstream)%20into%20cells.&text=Insulin%20in%20the%20blood%20is,two%20families%20of%20glucose%20transporters.	glucose transporter	involved in carbon metabolism	cell homeostasis	71.883	818	204	26	166	970	313	1117	1.41e-50	213	warmed	Mortierella	C4W4	15.3188	7.31126	XLOC_000126	XLOC_000126	NODE_338_length_35985_cov_43.844253:17603-18603	3.44272	1.65783	1.05425	no
TCONS_00000620	XM_023609072.1	Rhizopus microsporus ATCC 52813 putative NOG1-nucleolar G-protein required for 60S ribosomal subunit biogenesis (RHIMIDRAFT_238967), partial mRNA	https://proteopedia.org/wiki/index.php/GTP-binding_protein	GTP binding protein	basal metabolism	cell homeostasis	80.183	1423	251	22	1	1400	479	1893	0	1037	control	Mortierella	C4W4	0	2.34635	XLOC_000598	XLOC_000598	NODE_90_length_87523_cov_70.752378:25042-26546	0.01	0.01	0	no
TCONS_00000198	XM_018429816.1	Phycomyces blakesleeanus NRRL 1555(-) hypothetical protein mRNA	https://en.wikipedia.org/wiki/GTPase	GTPase	biosynthesis of proteins	cell homeostasis	88.21	458	50	4	37	492	64	519	4.4e-150	544	warmed	Mortierella	C4W4	0	7.31126	XLOC_000157	XLOC_000157	NODE_42_length_142066_cov_44.266831:43146-44561	0.01	4.93486	-8.94687	no
TCONS_00000330	XM_007374545.1	Spathaspora passalidarum NRRL Y-27907 hypothetical protein (SPAPADRAFT_60402), mRNA	https://en.wikipedia.org/wiki/GTPase	GTPase	biosynthesis of proteins	cell homeostasis	82.06	563	85	15	1	555	166	720	4.4e-127	466	control	Mortierella	C4W4	0	7.67897	XLOC_000319	XLOC_000319	NODE_348_length_33535_cov_75.706511:27098-28165	0.01	3.92794	-8.61763	no
TCONS_00000020	XM_029907763.1	Aureobasidium pullulans EXF-150 ras-domain-containing protein (M438DRAFT_365081), mRNA	https://en.wikipedia.org/wiki/GTPase	GTPase	biosynthesis of proteins	cell homeostasis	93.168	161	11	0	2	162	319	479	1.32e-57	237	warmed	Mortierella	C1W1	16	16	XLOC_000020	XLOC_000020	NODE_42_length_142066_cov_44.266831:43229-43391	3475.69	3475.69	0	no
TCONS_00000600	XM_023605616.1	Rhizopus microsporus ATCC 52813 HAD-like protein (RHIMIDRAFT_13670), mRNA	https://en.wikipedia.org/wiki/Haloacid_dehydrogenase_superfamily	HAD-like protein	detoxification	cell homeostasis	88.083	579	69	0	514	1092	550	1128	0	688	control	Mortierella	C4W4	0	2.98626	XLOC_000578	XLOC_000578	NODE_83_length_90410_cov_65.841049:27584-29033	0.01	0.938332	-6.55203	no
TCONS_00000163	XM_023606939.1	Rhizopus microsporus ATCC 52813 heat shock cognate protein 70 (RHIMIDRAFT_206831), partial mRNA	https://en.wikipedia.org/wiki/Heat_shock_protein	heat shock protein	chaperone activity	cell homeostasis	89.307	1861	191	5	12	1868	1	1857	0	2327	control	Mortierella	C4W4	0	95.3472	XLOC_000156	XLOC_000156	NODE_192_length_55223_cov_69.098100:38225-40567	0.01	17.0802	-10.7381	no
TCONS_00000446	AF188288.2	Rhizopus stolonifer Hsp70 protein 1 mRNA, complete cds	https://en.wikipedia.org/wiki/Heat_shock_protein	heat shock protein	chaperone activity	cell homeostasis	89.572	1918	186	11	3	1910	3	1916	0	2422	control	Mortierella	C4W4	0	68.8974	XLOC_000431	XLOC_000431	NODE_47_length_114196_cov_71.045426:29973-32254	0.01	12.4419	-10.281	no
TCONS_00000461	XM_023607619.1	Rhizopus microsporus ATCC 52813 heat shock cognate protein 70 (RHIMIDRAFT_228563), mRNA	https://en.wikipedia.org/wiki/Heat_shock_protein	heat shock protein	chaperone activity	cell homeostasis	89.162	1873	197	6	26	1895	30	1899	0	2329	control	Mortierella	C4W4	0	54.606	XLOC_000445	XLOC_000445	NODE_49_length_111727_cov_66.764140:1429-3786	0.01	9.69853	-9.92162	no
TCONS_00000612	XM_023606798.1	Rhizopus microsporus ATCC 52813 heat shock protein 90 (RHIMIDRAFT_205017), partial mRNA	https://en.wikipedia.org/wiki/Heat_shock_protein	heat shock protein	chaperone activity	cell homeostasis	86.499	2111	266	14	18	2120	1	2100	0	2302	control	Mortierella	C4W4	0	53.5395	XLOC_000590	XLOC_000590	NODE_88_length_88284_cov_71.912115:69236-71681	0.01	8.0926	-9.66046	no
TCONS_00000516	XM_023615753.1	Rhizopus microsporus ATCC 52813 heat shock protein 70 (RHIMIDRAFT_82752), mRNA	https://en.wikipedia.org/wiki/Heat_shock_protein	heat shock protein	chaperone activity	cell homeostasis	84.29	2126	324	10	1	2121	126	2246	0	2067	control	Mortierella	C4W4	0	23.6768	XLOC_000499	XLOC_000499	NODE_5_length_211629_cov_67.078417:71143-73939	0.01	3.30975	-8.37058	no
TCONS_00000475	XM_023614562.1	Rhizopus microsporus ATCC 52813 heat shock protein 70 (RHIMIDRAFT_308213), mRNA	https://en.wikipedia.org/wiki/Heat_shock_protein	heat shock protein	chaperone activity	cell homeostasis	86.999	1023	131	2	94	1115	110	1131	0	1151	control	Mortierella	C4W4	0	18.1309	XLOC_000459	XLOC_000459	NODE_509_length_19160_cov_68.162732:8337-10568	0.01	2.96572	-8.21224	no
TCONS_00000376	XM_023609189.1	Rhizopus microsporus ATCC 52813 heat shock protein 70 (RHIMIDRAFT_239524), partial mRNA	https://en.wikipedia.org/wiki/Heat_shock_protein	heat shock protein	chaperone activity	cell homeostasis	86.2	1942	264	4	20	1959	1	1940	0	2098	control	Mortierella	C4W4	0	15.9978	XLOC_000364	XLOC_000364	NODE_385_length_30329_cov_66.686596:14417-17000	0.01	2.56183	-8.00103	no
TCONS_00000057	XM_023606939.1	Rhizopus microsporus ATCC 52813 heat shock cognate protein 70 (RHIMIDRAFT_206831), partial mRNA	https://en.wikipedia.org/wiki/Heat_shock_protein	heat shock protein	chaperone activity	cell homeostasis	89.286	952	102	0	1	952	906	1857	0	1194	control	Mortierella	C1W1	0	4.82595	XLOC_000053	XLOC_000053	NODE_49_length_111727_cov_66.764140:2733-3761	0.01	2.38113	-7.8955	no
TCONS_00000020	XM_023607619.1	Rhizopus microsporus ATCC 52813 heat shock cognate protein 70 (RHIMIDRAFT_228563), mRNA	https://en.wikipedia.org/wiki/Heat_shock_protein	heat shock protein	chaperone activity	cell homeostasis	88.514	1245	135	5	1	1241	50	1290	0	1500	control	Mortierella	C1W1	0	5.26468	XLOC_000019	XLOC_000019	NODE_192_length_55223_cov_69.098100:38251-39861	0.01	2.05916	-7.68591	no
TCONS_00000218	XM_023607053.1	Rhizopus microsporus ATCC 52813 HSP70-domain-containing protein (RHIMIDRAFT_208405), partial mRNA	https://en.wikipedia.org/wiki/Heat_shock_protein	heat shock protein	chaperone activity	cell homeostasis	80.696	1637	300	14	2	1630	10	1638	0	1258	control	Mortierella	C4W4	0	9.3854	XLOC_000209	XLOC_000209	NODE_236_length_48336_cov_65.496075:18507-20562	0.01	1.87469	-7.55051	no
TCONS_00000055	AY147869.1	Rhizopus stolonifer 70 kDa heat shock protein 3 gene, complete cds	https://en.wikipedia.org/wiki/Heat_shock_protein	heat shock protein	chaperone activity	cell homeostasis	91.58	1247	101	4	1	1245	963	2207	0	1718	control	Mortierella	C1W1	0	4.38723	XLOC_000051	XLOC_000051	NODE_47_length_114196_cov_71.045426:30212-31468	0.01	1.69128	-7.40197	no
TCONS_00000536	XM_023607206.1	Rhizopus microsporus ATCC 52813 heat shock protein 60 precursor (antigen HIS-62) (RHIMIDRAFT_211808), mRNA	https://en.wikipedia.org/wiki/Heat_shock_protein	heat shock protein	chaperone activity	cell homeostasis	81.442	1595	287	7	3	1594	256	1844	0	1297	control	Mortierella	C4W4	0	5.97253	XLOC_000518	XLOC_000518	NODE_62_length_101301_cov_69.829682:95940-97597	0.01	1.30655	-7.02962	no
TCONS_00000306	AY147869.1	Rhizopus stolonifer 70 kDa heat shock protein 3 gene, complete cds	https://en.wikipedia.org/wiki/Heat_shock_protein	heat shock protein	chaperone activity	cell homeostasis	88.503	1209	128	10	1	1204	1095	2297	0	1452	control	Mortierella	C4W4	0	2.98626	XLOC_000297	XLOC_000297	NODE_322_length_37227_cov_68.502071:6671-7876	0.01	0.955627	-6.57838	no
TCONS_00000079	XM_022020554.1	Lobosporangium transversale heat shock 70 kDa protein 2 (BCR41DRAFT_300253), partial mRNA	https://en.wikipedia.org/wiki/Heat_shock_protein	heat shock protein	chaperone activity	cell homeostasis	91.749	509	40	2	1	508	37	544	0	706	warmed	Mortierella	C2W2	4.6291	10.6904	XLOC_000073	XLOC_000073	NODE_31_length_157059_cov_43.380634:156394-156999	6.45412	15.3904	-1.25374	no
TCONS_00000038	XM_022020554.1	Lobosporangium transversale heat shock 70 kDa protein 2 (BCR41DRAFT_300253), partial mRNA	https://en.wikipedia.org/wiki/Heat_shock_protein	heat shock protein	chaperone activity	cell homeostasis	91.068	459	41	0	1	459	1044	1502	1.11e-173	621	warmed	Mortierella	C2W2	8.33238	17.1047	XLOC_000034	XLOC_000034	NODE_1799_length_474_cov_62.861575:10-510	11.9505	25.3546	-1.08518	no
TCONS_00000117	XM_022030732.1	Lobosporangium transversale Hsp70 protein-domain-containing protein (BCR41DRAFT_426439), mRNA	https://en.wikipedia.org/wiki/Heat_shock_protein	heat shock protein	chaperone activity	cell homeostasis	88.342	1930	212	8	34	1958	984	2905	0	2305	warmed	Mortierella	C3W3	12.736	16.2019	XLOC_000108	XLOC_000108	NODE_33_length_152401_cov_44.585706:40606-43398	1.8408	2.35261	-0.353929	no
TCONS_00000002	XM_022020554.1	Lobosporangium transversale hsp70-like protein (BCR41DRAFT_343085), partial mRNA	https://en.wikipedia.org/wiki/Heat_shock_protein	heat shock protein	chaperone activity	cell homeostasis	85.756	344	49	0	1	344	1463	1806	1.73e-96	364	warmed	Mortierella	C3W3	2.72915	3.24037	XLOC_000002	XLOC_000002	NODE_106_length_92585_cov_42.692381:92190-92585	4.33899	5.13063	-0.241777	no
TCONS_00000145	XM_022020554.1	Lobosporangium transversale heat shock 70 kDa protein 2 (BCR41DRAFT_300253), partial mRNA	https://en.wikipedia.org/wiki/Heat_shock_protein	heat shock protein	chaperone activity	cell homeostasis	91.211	603	51	2	59	660	1	602	0	819	warmed	Mortierella	C4W4	53.6159	56.14	XLOC_000119	XLOC_000119	NODE_31_length_157059_cov_43.380634:155789-157089	22.2099	23.178	-0.0615532	no
TCONS_00000082	XM_022030732.1	Lobosporangium transversale Hsp70 protein-domain-containing protein (BCR41DRAFT_426439), mRNA	https://en.wikipedia.org/wiki/Heat_shock_protein	heat shock protein	chaperone activity	cell homeostasis	90.058	1036	99	4	1	1034	1455	2488	0	1339	warmed	Mortierella	C2W2	14.8131	14.9666	XLOC_000076	XLOC_000076	NODE_33_length_152401_cov_44.585706:41782-42819	7.21104	7.36539	-0.0305546	no
TCONS_00000162	XM_001833658.2	Coprinopsis cinerea okayama7#130 heat shock protein 90 (CC1G_03927), mRNA	https://en.wikipedia.org/wiki/Heat_shock_protein	heat shock protein	chaperone activity	cell homeostasis	81.755	1880	317	21	19	1882	33	1902	0	1548	warmed	Mortierella	C4W4	22.9783	23.7616	XLOC_000130	XLOC_000130	NODE_34_length_151718_cov_43.263156:127141-129369	2.51031	2.56138	-0.0290558	no
TCONS_00000156	XM_022030732.1	Lobosporangium transversale Hsp70 protein-domain-containing protein (BCR41DRAFT_426439), mRNA	https://en.wikipedia.org/wiki/Heat_shock_protein	heat shock protein	chaperone activity	cell homeostasis	88.522	1847	202	7	34	1875	984	2825	0	2228	warmed	Mortierella	C4W4	49.7862	48.8288	XLOC_000128	XLOC_000128	NODE_33_length_152401_cov_44.585706:40606-43160	5.30199	5.18843	0.0312359	no
TCONS_00000055	XM_022020554.1	Lobosporangium transversale heat shock 70 kDa protein 2 (BCR41DRAFT_300253), partial mRNA	https://en.wikipedia.org/wiki/Heat_shock_protein	heat shock protein	chaperone activity	cell homeostasis	91.535	508	43	0	1	508	550	1057	0	701	warmed	Mortierella	C4W4	7.65942	5.22233	XLOC_000050	XLOC_000050	NODE_1620_length_547_cov_72.739837:39-565	4.46367	3.11527	0.518873	no
TCONS_00000057	XM_023606939.1	Rhizopus microsporus ATCC 52813 heat shock cognate protein 70 (RHIMIDRAFT_206831), partial mRNA	https://en.wikipedia.org/wiki/Heat_shock_protein	heat shock protein	chaperone activity	cell homeostasis	89.741	1160	119	0	1	1160	447	1606	0	1483	control	Mortierella	C2W2	169405	242885	XLOC_000011	XLOC_000011	NODE_1349_length_740_cov_6755.516788:0-792	213455	312985	0.552161	no
TCONS_00000065	XM_022020554.1	Lobosporangium transversale heat shock 70 kDa protein 2 (BCR41DRAFT_300253), partial mRNA	https://en.wikipedia.org/wiki/Heat_shock_protein	heat shock protein	chaperone activity	cell homeostasis	90.717	474	44	0	1	474	1044	1517	6.69e-177	632	warmed	Mortierella	C4W4	80.4239	47.7843	XLOC_000060	XLOC_000060	NODE_1799_length_474_cov_62.861575:0-523	47.3434	28.8006	0.717064	no
TCONS_00000111	XM_022020554.1	Lobosporangium transversale heat shock 70 kDa protein 2 (BCR41DRAFT_300253), partial mRNA	https://en.wikipedia.org/wiki/Heat_shock_protein	heat shock protein	chaperone activity	cell homeostasis	91.589	535	43	2	62	595	1	534	0	737	warmed	Mortierella	C3W3	11.2199	6.48074	XLOC_000103	XLOC_000103	NODE_31_length_157059_cov_43.380634:155786-156989	8.31008	4.79624	0.792959	no
TCONS_00000083	DQ787196.1	Blastocladiella emersonii heat shock protein 90 kDa (hsp90) gene, complete cds	https://en.wikipedia.org/wiki/Heat_shock_protein	heat shock protein	chaperone activity	cell homeostasis	85.938	384	46	4	14	390	1849	2231	3.61e-108	403	warmed	Mortierella	C2W2	7.40656	2.13809	XLOC_000077	XLOC_000077	NODE_34_length_151718_cov_43.263156:128126-128516	17.313	5.27002	1.71598	no
TCONS_00000119	XM_007300356.1	Stereum hirsutum FP-91666 SS1 HSP90-domain-containing protein (STEHIDRAFT_50895), partial mRNA	https://en.wikipedia.org/wiki/Heat_shock_protein	heat shock protein	chaperone activity	cell homeostasis	81.382	854	148	9	27	873	28	877	0	686	warmed	Mortierella	C3W3	3.03239	0	XLOC_000109	XLOC_000109	NODE_34_length_151718_cov_43.263156:127134-128347	1.24957	0.01	6.96529	no
TCONS_00000047	XM_022020554.1	Lobosporangium transversale heat shock 70 kDa protein 2 (BCR41DRAFT_300253), partial mRNA	https://en.wikipedia.org/wiki/Heat_shock_protein	heat shock protein	chaperone activity	cell homeostasis	91.238	525	46	0	1	525	550	1074	0	715	warmed	Mortierella	C3W3	4.24535	0	XLOC_000042	XLOC_000042	NODE_1620_length_547_cov_72.739837:22-547	3.88059	0.01	8.60013	no
TCONS_00000057	XM_022020554.1	Lobosporangium transversale heat shock 70 kDa protein 2 (BCR41DRAFT_300253), partial mRNA	https://en.wikipedia.org/wiki/Heat_shock_protein	heat shock protein	chaperone activity	cell homeostasis	90.698	473	44	0	1	473	1044	1516	1.87e-176	630	warmed	Mortierella	C3W3	8.4907	0	XLOC_000052	XLOC_000052	NODE_1799_length_474_cov_62.861575:1-484	9.01988	0.01	9.81696	no
TCONS_00000551	XM_023612934.1	Rhizopus microsporus ATCC 52813 high-affinity iron permease (RHIMIDRAFT_280690), mRNA	NA	high-affinity iron permease	iron transport	cell homeostasis	82.473	639	108	4	8	644	478	1114	4.47e-154	556	control	Mortierella	C4W4	0	2.55966	XLOC_000531	XLOC_000531	NODE_66_length_98548_cov_68.920898:20032-20767	0.01	1.57902	-7.30289	no
TCONS_00000477	XM_010729561.3	PREDICTED: Larimichthys crocea importin 5 (ipo5), mRNA	https://en.wikipedia.org/wiki/Importin	importin	transport within cell	cell homeostasis	96.97	33	1	0	1371	1403	2227	2259	0.003	56.5	control	Mortierella	C4W4	0	5.54592	XLOC_000461	XLOC_000461	NODE_50_length_111557_cov_68.883033:85968-87872	0.01	1.08353	-6.7596	no
TCONS_00000159	XM_023605426.1	Rhizopus microsporus ATCC 52813 DnaJ-domain-containing protein (RHIMIDRAFT_122758), mRNA	https://en.wikipedia.org/wiki/Chaperone_DnaJ	J-domain-containing protein	chaperone activity	cell homeostasis	83.786	1252	178	21	23	1263	37	1274	0	1164	control	Mortierella	C4W4	0	9.1721	XLOC_000154	XLOC_000154	NODE_191_length_55275_cov_68.163491:4388-5753	0.01	2.67743	-8.06471	no
TCONS_00000317	AJ002318.1	Mucor circinelloides f. lusitancus pyrF gene, complete CDS	https://en.wikipedia.org/wiki/Phosphoribosyltransferase	phosphoribosyltransferase	glycosyl transferase GT family	cell homeostasis	84.604	656	97	4	9	662	1211	1864	0	649	control	Mortierella	C4W4	0	6.18583	XLOC_000307	XLOC_000307	NODE_32_length_130031_cov_67.073667:82365-83027	0.01	4.45836	-8.80037	no
TCONS_00000083	CP031824.1	Cryptococcus gattii WM276 Plasma membrane H(+)-ATPase 1 partial mRNA	NA	plasma-membrane proton-e	involved in cell homeostasis	cell homeostasis	83.333	366	55	5	800	1162	2532074	2531712	4.05e-86	333	control	Mortierella	C4W4	0	90.0146	XLOC_000081	XLOC_000081	NODE_146_length_65180_cov_69.064369:21297-24867	0.01	10.0377	-9.97121	no
TCONS_00000206	XM_023613793.1	Rhizopus microsporus ATCC 52813 26S proteasome subunit P45 (RHIMIDRAFT_291208), mRNA	https://en.wikipedia.org/wiki/Proteasome	proteasome	degrades damaged proteins	cell homeostasis	85.2	1250	179	6	16	1261	62	1309	0	1279	control	Mortierella	C4W4	0	2.77296	XLOC_000197	XLOC_000197	NODE_215_length_51769_cov_68.432320:35614-37058	0.01	0.798273	-6.31881	no
TCONS_00000129	XM_022027469.1	Lobosporangium transversale armadillo-type protein (BCR41DRAFT_383464), mRNA	NA	transporter-like protein	x	cell homeostasis	87.305	1473	185	2	44	1515	1752	3223	0	1683	warmed	Mortierella	C2W2	16.6648	24.588	XLOC_000122	XLOC_000122	NODE_996_length_2342_cov_80.150853:827-2349	5.07768	7.5429	-0.57095	no
TCONS_00000120	XM_023611572.1	Rhizopus microsporus ATCC 52813 voltage-dependent ion-selective channel (RHIMIDRAFT_261861), mRNA	NA	voltage-dependent ion-selective channel	x	cell homeostasis	88.06	871	99	5	1	868	46	914	0	1027	control	Mortierella	C4W4	0	19.8373	XLOC_000116	XLOC_000116	NODE_166_length_61428_cov_65.577273:47752-49244	0.01	7.65752	-9.58073	no
TCONS_00000273	AY702961.1	Mucor circinelloides NAD- and Zn-dependent alcohol dehydrogenase (ADH1) mRNA, complete cds	https://en.wikipedia.org/wiki/Alcohol_dehydrogenase	Zn-dependent alcohol dehydrogenase	x	cell homeostasis	85.485	1061	140	9	8	1061	1	1054	0	1094	control	Mortierella	C4W4	0	11.5184	XLOC_000264	XLOC_000264	NODE_289_length_42017_cov_68.666508:25942-27183	0.01	4.08318	-8.67355	no
TCONS_00000125	M64729.1	Absidia glauca actin (ACT2) mRNA, complete cds	https://en.wikipedia.org/wiki/ACTG1	actin	motility-related	cell morphogenesis	86.352	1143	154	2	7	1148	19	1160	0	1245	control	Mortierella	C4W4	0	8.10558	XLOC_000121	XLOC_000121	NODE_169_length_60528_cov_67.538091:35770-37211	0.01	2.49916	-7.9653	no
TCONS_00000030	XM_022026490.1	Lobosporangium transversale gamma-actin (BCR41DRAFT_369857), partial mRNA	https://en.wikipedia.org/wiki/ACTG1	actin	motility-related	cell morphogenesis	89.875	1037	105	0	1	1037	92	1128	0	1334	warmed	Mortierella	C3W3	6.06478	9.72111	XLOC_000026	XLOC_000026	NODE_13_length_200292_cov_42.903195:22807-24289	1.65126	2.65624	-0.685818	no
TCONS_00000029	XM_022026490.1	Lobosporangium transversale gamma-actin (BCR41DRAFT_369857), partial mRNA	https://en.wikipedia.org/wiki/ACTG1	actin	motility-related	cell morphogenesis	90.205	1123	110	0	1	1123	6	1128	0	1465	warmed	Mortierella	C4W4	49.7862	40.2119	XLOC_000027	XLOC_000027	NODE_13_length_200292_cov_42.903195:22721-24147	9.1967	7.48268	0.297561	no
TCONS_00000395	GQ919060.1	Amylomyces rouxii strain ATCC 24905 fatty acid synthase isoform 2 gene, complete cds	https://en.wikipedia.org/wiki/Fatty_acid_synthase	fatty acid synthase	biosynthesis of fatty acids	cell morphogenesis	88.646	6095	659	26	3705	9781	3590	9669	0	7391	control	Mortierella	C4W4	0	72.7369	XLOC_000382	XLOC_000382	NODE_3_length_233641_cov_68.611133:178642-191180	0.01	1.89377	-7.56512	no
TCONS_00000087	XM_022023105.1	Lobosporangium transversale Plectin/S10 (BCR41DRAFT_347503), partial mRNA	https://en.wikipedia.org/wiki/Plectin	plectin	involved in mechanical integrity of the cell	cell morphogenesis	92.905	296	21	0	1	296	460	755	2.62e-116	431	warmed	Mortierella	C4W4	15.3188	30.2895	XLOC_000074	XLOC_000074	NODE_216_length_56508_cov_44.173188:20367-21598	10.5023	21.3492	-1.02348	no
TCONS_00000238	XM_022023105.1	Lobosporangium transversale Plectin/S10 (BCR41DRAFT_347503), partial mRNA	https://en.wikipedia.org/wiki/Plectin	plectin	involved in mechanical integrity of the cell	cell morphogenesis	95.946	296	12	0	1	296	460	755	1.87e-131	481	warmed	Mortierella	C4W4	38.2971	20.106	XLOC_000189	XLOC_000189	NODE_62_length_119030_cov_44.778979:84208-85321	26.4563	14.3093	0.886658	no
TCONS_00000068	XM_022023105.1	Lobosporangium transversale Plectin/S10 (BCR41DRAFT_347503), partial mRNA	https://en.wikipedia.org/wiki/Plectin	plectin	involved in mechanical integrity of the cell	cell morphogenesis	92.881	295	21	0	1	295	461	755	1.01e-115	429	warmed	Mortierella	C3W3	6.36802	3.24037	XLOC_000063	XLOC_000063	NODE_216_length_56508_cov_44.173188:20210-21597	4.23346	2.15281	0.975616	no
TCONS_00000199	XM_028620201.1	Apiotrichum porosum porin por1 (POR1), partial mRNA	https://en.wikipedia.org/wiki/Porin_(protein)#:~:text=Porins%20are%20beta%20barrel%20proteins,to%20different%20types%20of%20molecules.	porin	involved In transfer between inside and outside of cell	cell morphogenesis	73.449	693	129	36	53	728	162	816	1.82e-49	209	warmed	Mortierella	C4W4	3.82971	1.82782	XLOC_000158	XLOC_000158	NODE_42_length_142066_cov_44.266831:60806-61567	1.24737	0.603092	1.04844	no
TCONS_00000150	XM_023607303.1	Rhizopus microsporus ATCC 52813 T-complex protein 1 (RHIMIDRAFT_216113), mRNA	https://en.wikipedia.org/wiki/T-complex_1	T-complex protein	x	cell morphogenesis	83.728	1647	256	8	17	1658	122	1761	0	1546	control	Mortierella	C4W4	0	3.41287	XLOC_000146	XLOC_000146	NODE_186_length_56053_cov_69.217954:76-1985	0.01	0.742961	-6.21521	no
TCONS_00000603	XM_023605269.1	Rhizopus microsporus ATCC 52813 T-complex protein 1 zeta subunit (RHIMIDRAFT_112993), mRNA	https://en.wikipedia.org/wiki/T-complex_3	T-complex protein	x	cell morphogenesis	83.193	1303	211	6	3	1299	391	1691	0	1186	control	Mortierella	C4W4	0	2.34635	XLOC_000581	XLOC_000581	NODE_84_length_90268_cov_68.742321:78709-80184	0.01	0.629642	-5.97646	no
TCONS_00000264	XM_023614555.1	Rhizopus microsporus ATCC 52813 putative t-complex protein 1 gamma subunit (RHIMIDRAFT_308093), partial mRNA	https://en.wikipedia.org/wiki/T-complex_2	T-complex protein	x	cell morphogenesis	84.3	1535	234	6	30	1561	40	1570	0	1493	control	Mortierella	C4W4	0	2.55966	XLOC_000255	XLOC_000255	NODE_280_length_42958_cov_68.463301:15993-17906	0.01	0.600289	-5.90759	no
TCONS_00000377	XM_023607580.1	Rhizopus microsporus ATCC 52813 tubulin-domain-containing protein (RHIMIDRAFT_226870), partial mRNA	NA	tubulin	x	cell morphogenesis	87.883	1304	158	0	13	1316	102	1405	0	1533	control	Mortierella	C4W4	0	7.46566	XLOC_000365	XLOC_000365	NODE_386_length_30328_cov_65.855151:25488-27227	0.01	1.80642	-7.49699	no
TCONS_00000322	XM_023607630.1	Rhizopus microsporus ATCC 52813 putative tubulin beta chain (RHIMIDRAFT_228817), mRNA	NA	tubulin	x	cell morphogenesis	87.183	1342	166	6	1	1339	116	1454	0	1520	control	Mortierella	C4W4	0	4.26609	XLOC_000312	XLOC_000312	NODE_338_length_34527_cov_69.734770:23889-25717	0.01	1.04354	-6.70534	no
TCONS_00000197	XM_022024019.1	Lobosporangium transversale beta-tubulin (BCR41DRAFT_352826), mRNA	NA	tubulin	x	cell morphogenesis	88.157	1275	151	0	45	1319	81	1355	0	1519	warmed	Mortierella	C4W4	3.82971	6.78903	XLOC_000156	XLOC_000156	NODE_42_length_142066_cov_44.266831:24375-27190	0.608782	1.08602	-0.835053	no
TCONS_00000165	XM_018429302.1	Phycomyces blakesleeanus NRRL 1555(-) hypothetical protein partial mRNA	NA	ubiquitin	x	cell morphogenesis	82.863	461	77	2	7	466	2	461	8.1e-111	412	control	Mortierella	C4W4	0	10.6652	XLOC_000158	XLOC_000158	NODE_193_length_54864_cov_70.934098:22492-23239	0.01	11.6056	-10.1806	no
TCONS_00000056	XM_018433483.1	Phycomyces blakesleeanus NRRL 1555(-) hypothetical protein partial mRNA	NA	ubiquitin	x	cell morphogenesis	82.573	241	36	6	297	534	220	457	5.61e-49	207	warmed	Mortierella	C3W3	4.54859	6.48074	XLOC_000051	XLOC_000051	NODE_172_length_66557_cov_45.693814:35836-36774	2.67149	3.80416	-0.509933	no
TCONS_00000173	XM_009262295.1	Fusarium pseudograminearum CS3096 hypothetical protein partial mRNA	NA	ubiquitin	x	cell morphogenesis	90.281	391	34	4	3	391	1574	1962	1.41e-139	508	warmed	Mortierella	C3W3	5.76155	6.48074	XLOC_000158	XLOC_000158	NODE_67_length_115921_cov_42.923817:106482-107507	3.2641	3.66958	-0.16893	no
TCONS_00000591	XM_018429302.1	Phycomyces blakesleeanus NRRL 1555(-) hypothetical protein partial mRNA	NA	ubiquitin	x	cell morphogenesis	83.442	459	74	2	6	463	4	461	1.31e-114	425	control	Mortierella	C4W4	0	14.2914	XLOC_000569	XLOC_000569	NODE_79_length_92454_cov_73.517614:16454-17215	0.01	11.4036	-10.1553	no
TCONS_00000064	XM_018433483.1	Phycomyces blakesleeanus NRRL 1555(-) hypothetical protein partial mRNA	NA	ubiquitin	x	cell morphogenesis	82.573	241	36	6	254	491	220	457	4.8e-49	207	warmed	Mortierella	C4W4	19.1485	18.5393	XLOC_000059	XLOC_000059	NODE_172_length_66557_cov_45.693814:35971-36618	11.666	11.5742	0.0113975	no
TCONS_00000324	XM_023615491.1	Rhizopus microsporus ATCC 52813 14-3-3 protein (RHIMIDRAFT_63167), mRNA	https://en.wikipedia.org/wiki/14-3-3_protein	14-3-3 protein	proteins involved in central carboninvolved in cell viability under stress metabolism	DNA regulation and organization	83.148	718	113	8	1	714	75	788	0	649	control	Mortierella	C4W4	0	3.83948	XLOC_000313	XLOC_000313	NODE_339_length_34342_cov_66.942077:284-1283	0.01	2.11772	-7.72637	no
TCONS_00000404	XM_013168001.1	Schizosaccharomyces cryophilus OY26 14-3-3 family protein Rad24 mRNA	https://en.wikipedia.org/wiki/14-3-3_protein	14-3-3 protein	proteins involved in central carboninvolved in cell viability under stress metabolism	DNA regulation and organization	77.265	607	118	18	59	655	173	769	1e-88	339	control	Mortierella	C4W4	0	3.83948	XLOC_000390	XLOC_000390	NODE_40_length_118045_cov_71.518925:12199-13381	0.01	1.83024	-7.51589	no
TCONS_00000338	XM_007372076.1	Spathaspora passalidarum NRRL Y-27907 HNRNP arginine N-methyltransferase (SPAPADRAFT_57792), mRNA	https://www.ebi.ac.uk/interpro/entry/InterPro/IPR025799/	arginine N-methyltransferase	chromatine modulating activities	DNA regulation and organization	74.427	567	129	16	91	649	97	655	6.29e-56	230	control	Mortierella	C4W4	0	4.26609	XLOC_000326	XLOC_000326	NODE_357_length_32718_cov_70.611089:18512-19887	0.01	1.44196	-7.17189	no
TCONS_00000062	XM_023607618.1	Rhizopus microsporus ATCC 52813 Fibrillarin (RHIMIDRAFT_228554), mRNA	https://en.wikipedia.org/wiki/Fibrillarin	fibrillarin	biosynthesis od ribosomes	DNA regulation and organization	87.024	709	92	0	61	769	259	967	0	800	control	Mortierella	C4W4	0	8.53218	XLOC_000060	XLOC_000060	NODE_1324_length_775_cov_122.445833:1-770	0.01	4.93237	-8.94614	no
TCONS_00000217	XM_004349238.2	Capsaspora owczarzaki ATCC 30864 rRNA 2'-O-methyltransferase fibrillarin mRNA	https://en.wikipedia.org/wiki/Fibrillarin	fibrillarin	biosynthesis od ribosomes	DNA regulation and organization	80.71	451	83	4	7	455	462	910	1.97e-91	348	warmed	Mortierella	C4W4	0	2.08893	XLOC_000174	XLOC_000174	NODE_520_length_16214_cov_40.977474:7909-8452	0.01	1.17752	-6.87961	no
TCONS_00000462	XM_013162817.1	Schizosaccharomyces octosporus yFS286 ATP-dependent RNA helicase Uap56 mRNA	https://en.wikipedia.org/wiki/Helicase	helicase	biosynthesis of nucleotides	DNA regulation and organization	76.6	1094	236	19	157	1239	199	1283	3.12e-162	584	control	Mortierella	C4W4	0	5.54592	XLOC_000446	XLOC_000446	NODE_49_length_111727_cov_66.764140:97963-99590	0.01	1.31743	-7.04158	no
TCONS_00000114	XM_023613094.1	Rhizopus microsporus ATCC 52813 histone H3 (RHIMIDRAFT_282755), partial mRNA	https://en.wikipedia.org/wiki/Histone	histone	DNA organization	DNA regulation and organization	93.187	411	28	0	33	443	1	411	1.31e-168	604	control	Mortierella	C4W4	0	10.0253	XLOC_000111	XLOC_000111	NODE_162_length_61707_cov_72.348002:13045-13584	0.01	10.0736	-9.97636	no
TCONS_00000605	XM_023607546.1	Rhizopus microsporus ATCC 52813 histone-fold-containing protein (RHIMIDRAFT_226026), partial mRNA	https://en.wikipedia.org/wiki/Histone	histone	DNA organization	DNA regulation and organization	90.033	301	28	2	3	302	181	480	1.72e-103	388	control	Mortierella	C4W4	0	7.03905	XLOC_000583	XLOC_000583	NODE_856_length_3599_cov_72.023984:3128-3600	0.01	8.98779	-9.81182	no
TCONS_00000111	XM_023607546.1	Rhizopus microsporus ATCC 52813 histone-fold-containing protein (RHIMIDRAFT_226026), partial mRNA	https://en.wikipedia.org/wiki/Histone	histone	DNA organization	DNA regulation and organization	89.602	327	29	4	60	385	158	480	3.3e-110	411	control	Mortierella	C4W4	0	6.82575	XLOC_000108	XLOC_000108	NODE_162_length_61707_cov_72.348002:16900-17479	0.01	6.08105	-9.24818	no
TCONS_00000113	XM_023607546.1	Rhizopus microsporus ATCC 52813 histone-fold-containing protein (RHIMIDRAFT_226026), partial mRNA	https://en.wikipedia.org/wiki/Histone	histone	DNA organization	DNA regulation and organization	91.304	276	24	0	84	359	205	480	3.26e-100	377	control	Mortierella	C4W4	0	3.62618	XLOC_000110	XLOC_000110	NODE_162_length_61707_cov_72.348002:9276-9840	0.01	3.37412	-8.39837	no
TCONS_00000110	XM_023607577.1	Rhizopus microsporus ATCC 52813 histone-fold-containing protein (RHIMIDRAFT_226687), mRNA	https://en.wikipedia.org/wiki/Histone	histone	DNA organization	DNA regulation and organization	90.524	401	38	0	12	412	113	513	2.34e-146	531	control	Mortierella	C4W4	0	3.41287	XLOC_000107	XLOC_000107	NODE_162_length_61707_cov_72.348002:10347-10906	0.01	3.22337	-8.33243	no
TCONS_00000194	XM_023612956.1	Rhizopus microsporus ATCC 52813 histone-fold-containing protein (RHIMIDRAFT_280915), partial mRNA	https://en.wikipedia.org/wiki/Histone	histone	DNA organization	DNA regulation and organization	92.857	266	19	0	3	268	50	315	3.97e-103	387	control	Mortierella	C4W4	0	1.91974	XLOC_000185	XLOC_000185	NODE_209_length_52469_cov_70.406971:19544-20031	0.01	3.04682	-8.25116	no
TCONS_00000272	AJ249812.1	Mortierella alpina H3.1 and H4.1 genes for histone H3 and histone H4	https://en.wikipedia.org/wiki/Histone	histone	DNA organization	DNA regulation and organization	94.264	401	23	0	4	404	561	161	1.76e-171	614	warmed	Mortierella	C4W4	0	2.61116	XLOC_000212	XLOC_000212	NODE_78_length_106651_cov_44.965036:24942-25346	0.01	2.64277	-8.04591	no
TCONS_00000185	AJ249813.1	Mortierella alpina histone H3.2 and H4.2 genes for histone H3 and for histone H4	https://en.wikipedia.org/wiki/Histone	histone	DNA organization	DNA regulation and organization	94.699	415	22	0	2	416	645	231	1.17e-180	645	warmed	Mortierella	C4W4	0	1.30558	XLOC_000146	XLOC_000146	NODE_39_length_148585_cov_42.912354:18464-18905	0.01	1.09458	-6.77423	no
TCONS_00000189	XM_022023456.1	Lobosporangium transversale histone-fold-containing protein (BCR41DRAFT_349402), mRNA	https://en.wikipedia.org/wiki/Histone	histone	DNA organization	DNA regulation and organization	90.347	404	39	0	1	404	156	559	3.42e-146	531	warmed	Mortierella	C4W4	7.65942	14.6225	XLOC_000148	XLOC_000148	NODE_39_length_148585_cov_42.912354:23987-24458	5.46405	10.7374	-0.974602	no
TCONS_00000132	XM_022023456.1	Lobosporangium transversale histone-fold-containing protein (BCR41DRAFT_349402), mRNA	https://en.wikipedia.org/wiki/Histone	histone	DNA organization	DNA regulation and organization	90.187	428	39	3	75	502	135	559	1.8e-153	555	warmed	Mortierella	C3W3	3.94211	6.48074	XLOC_000120	XLOC_000120	NODE_39_length_148585_cov_42.912354:23889-24605	2.19674	3.60949	-0.716431	no
TCONS_00000134	XM_022023457.1	Lobosporangium transversale histone H2B (BCR41DRAFT_349403), mRNA	https://en.wikipedia.org/wiki/Histone	histone	DNA organization	DNA regulation and organization	89.423	416	42	2	50	464	189	603	5.03e-144	523	warmed	Mortierella	C3W3	2.72915	3.24037	XLOC_000122	XLOC_000122	NODE_39_length_148585_cov_42.912354:22800-23508	1.54615	1.83479	-0.246935	no
TCONS_00000077	AJ249812.1	Mortierella alpina H3.1 and H4.1 genes for histone H3 and histone H4	https://en.wikipedia.org/wiki/Histone	histone	DNA organization	DNA regulation and organization	95.752	306	13	0	1	306	1098	1403	3.29e-135	494	warmed	Mortierella	C4W4	7.65942	6.52791	XLOC_000069	XLOC_000069	NODE_19_length_178596_cov_43.835405:68859-133838	14.2829	12.7734	0.161146	no
TCONS_00000270	AJ249813.1	Mortierella alpina H3.1 and H4.1 genes for histone H3 and histone H4	https://en.wikipedia.org/wiki/Histone	histone	DNA organization	DNA regulation and organization	94.408	304	17	0	1	304	1297	1600	1.45e-127	468	warmed	Mortierella	C4W4	22.9783	3.39451	XLOC_000210	XLOC_000210	NODE_78_length_106651_cov_44.965036:25777-26083	44.9033	6.96164	2.68932	no
TCONS_00000062	XM_022023457.1	Lobosporangium transversale histone H2B (BCR41DRAFT_349403), mRNA	https://en.wikipedia.org/wiki/Histone	histone	DNA organization	DNA regulation and organization	89.952	418	40	2	33	449	187	603	2.32e-148	538	warmed	Mortierella	C3W3	3.03239	0	XLOC_000057	XLOC_000057	NODE_19_length_178596_cov_43.835405:75795-76700	1.2182	0.01	6.92861	no
TCONS_00000133	AJ249813.1	Mortierella alpina histone H3.2 and H4.2 genes for histone H3 and for histone H4	https://en.wikipedia.org/wiki/Histone	histone	DNA organization	DNA regulation and organization	94.895	333	15	2	8	338	1271	1603	5e-143	520	warmed	Mortierella	C3W3	2.12267	0	XLOC_000121	XLOC_000121	NODE_39_length_148585_cov_42.912354:17420-17972	1.77974	0.01	7.47552	no
TCONS_00000578	XM_018439142.1	Phycomyces blakesleeanus NRRL 1555(-) hypothetical protein mRNA	http://smart.embl.de/smart/do_annotation.pl?DOMAIN=SM00739	KOW domain containing protein	RNA metabolism	DNA regulation and organization	83.133	332	53	3	20	349	25	355	8.31e-77	300	control	Mortierella	C4W4	0	9.81201	XLOC_000556	XLOC_000556	NODE_75_length_93502_cov_68.044228:63585-64482	0.01	11.906	-10.2175	no
TCONS_00000483	XM_018429038.1	Phycomyces blakesleeanus NRRL 1555(-) hypothetical protein mRNA	http://smart.embl.de/smart/do_annotation.pl?DOMAIN=SM00739	KOW domain containing protein	RNA metabolism	DNA regulation and organization	83.133	332	53	3	19	348	20	350	1.27e-76	300	control	Mortierella	C4W4	0	7.03905	XLOC_000467	XLOC_000467	NODE_52_length_110982_cov_68.129364:53761-54726	0.01	8.0189	-9.64726	no
TCONS_00000499	XM_023612565.1	Rhizopus microsporus ATCC 52813 methionine adenosyltransferase (RHIMIDRAFT_275745), mRNA	https://en.wikipedia.org/wiki/S-adenosylmethionine_synthetase_enzyme	methionine adenosyltransferase	participates in respiration	DNA regulation and organization	89.062	1152	120	6	27	1175	48	1196	0	1424	control	Mortierella	C4W4	0	19.4107	XLOC_000483	XLOC_000483	NODE_570_length_14848_cov_67.455756:11148-12927	0.01	4.90558	-8.93828	no
TCONS_00000021	XM_022025233.1	Lobosporangium transversale S-adenosylmethionine synthetase (BCR41DRAFT_359699), mRNA	https://en.wikipedia.org/wiki/S-adenosylmethionine_synthetase_enzyme	methionine adenosyltransferase	participates in respiration	DNA regulation and organization	86.204	1138	153	3	39	1175	101	1235	0	1229	warmed	Mortierella	C3W3	5.76155	3.24037	XLOC_000017	XLOC_000017	NODE_128_length_82520_cov_46.228291:29952-31523	1.26488	0.711238	0.830596	no
TCONS_00000021	XM_022025233.1	Lobosporangium transversale S-adenosylmethionine synthetase (BCR41DRAFT_359699), mRNA	https://en.wikipedia.org/wiki/S-adenosylmethionine_synthetase_enzyme	methionine adenosyltransferase	participates in respiration	DNA regulation and organization	84.955	771	115	1	2	772	452	1221	0	780	warmed	Mortierella	C4W4	19.1485	6.2668	XLOC_000019	XLOC_000019	NODE_128_length_82520_cov_46.228291:30255-31135	6.06581	2.01032	1.59328	no
TCONS_00000258	XM_023611463.1	Rhizopus microsporus ATCC 52813 spermine synthase (RHIMIDRAFT_260490), mRNA	https://en.wikipedia.org/wiki/Poly(A)-binding_protein	polyadenylate binding protein	RNA metabolism	DNA regulation and organization	87.526	473	56	3	10	481	244	714	2.56e-150	544	control	Mortierella	C4W4	0	6.61244	XLOC_000249	XLOC_000249	NODE_272_length_43704_cov_64.304222:14912-15635	0.01	8.14825	-9.67035	no
TCONS_00000599	XM_023609999.1	Rhizopus microsporus ATCC 52813 polyadenylate binding protein (RHIMIDRAFT_243910), partial mRNA	https://en.wikipedia.org/wiki/Poly(A)-binding_protein	polyadenylate binding protein	RNA metabolism	DNA regulation and organization	86.207	1711	210	20	116	1816	55	1749	0	1829	control	Mortierella	C4W4	0	31.1425	XLOC_000577	XLOC_000577	NODE_83_length_90410_cov_65.841049:57369-59512	0.01	6.13044	-9.25985	no
TCONS_00000261	CP047873.1	[Candida] duobushaemulonis ATP-dependent RNA helicase HAS1 (CXQ87_001403), partial mRNA		RNA helicase	x	DNA regulation and organization	74.464	1073	226	41	1	1046	170532	171583	1.12e-112	420	control	Mortierella	C4W4	0	2.34635	XLOC_000252	XLOC_000252	NODE_276_length_43422_cov_68.984343:28800-30086	0.01	0.795659	-6.31408	no
TCONS_00000593	XM_023608667.1	Rhizopus microsporus ATCC 52813 DNA-directed RNA polymerase I subunit RPA2 (RHIMIDRAFT_236982), partial mRNA		RNA polymerase	x	DNA regulation and organization	80.961	1145	205	12	9	1146	1725	2863	0	894	control	Mortierella	C4W4	0	2.98626	XLOC_000571	XLOC_000571	NODE_81_length_92155_cov_70.134951:32022-33168	0.01	1.01707	-6.66828	no
TCONS_00000501	XM_023615058.1	Rhizopus microsporus ATCC 52813 pre-mRNA-processing-splicing factor 8 (RHIMIDRAFT_316536), mRNA	NA	splicing factor 8	x	DNA regulation and organization	85.974	991	135	3	3	991	3529	4517	0	1057	control	Mortierella	C4W4	0	2.13305	XLOC_000485	XLOC_000485	NODE_57_length_106832_cov_68.759836:23568-24559	0.01	0.874134	-6.44978	no
TCONS_00000502	XM_023615058.1	Rhizopus microsporus ATCC 52813 pre-mRNA-processing-splicing factor 8 (RHIMIDRAFT_316536), mRNA	NA	splicing factor 8	x	DNA regulation and organization	86.075	2255	309	5	9	2261	6040	8291	0	2420	control	Mortierella	C4W4	0	4.05279	XLOC_000486	XLOC_000486	NODE_57_length_106832_cov_68.759836:26409-28745	0.01	0.622523	-5.96006	no
TCONS_00000219	XM_023613387.1	Rhizopus microsporus ATCC 52813 aspartyl-tRNA synthetase (RHIMIDRAFT_286511), partial mRNA	https://medlineplus.gov/genetics/gene/dars1/	aspartyl-tRNA synthase	biosynthesis of aminoacids	protein biosynthesis	83.27	1584	244	19	19	1593	70	1641	0	1437	control	Mortierella	C4W4	0	6.61244	XLOC_000210	XLOC_000210	NODE_236_length_48336_cov_65.496075:28085-29943	0.01	1.50775	-7.23625	no
TCONS_00000297	XM_023607045.1	Rhizopus microsporus ATCC 52813 histidyl-tRNA synthetase (RHIMIDRAFT_208286), partial mRNA	https://en.wikipedia.org/wiki/HARS	histidyl-tRNA synthetase	biosynthesis of proteins	protein biosynthesis	82.493	1348	233	3	209	1554	181	1527	0	1179	control	Mortierella	C4W4	0	2.55966	XLOC_000288	XLOC_000288	NODE_314_length_38065_cov_68.864378:4697-6456	0.01	0.602096	-5.91192	no
TCONS_00000367	XM_023609534.1	Rhizopus microsporus ATCC 52813 bifunctional purine biosynthesis protein ADE17 (RHIMIDRAFT_241217), partial mRNA	NA	purine biosynthesis protein	involved in protein folding	protein biosynthesis	81.132	742	138	2	13	753	1	741	1.94e-165	593	control	Mortierella	C4W4	0	2.77296	XLOC_000355	XLOC_000355	NODE_375_length_31515_cov_65.855849:9452-10568	0.01	1.65191	-7.36799	no
TCONS_00000574	AY743664.1	Ambomucor seriatoinflatus 18S ribosomal RNA gene, partial sequence; internal transcribed spacer 1, 5.8S ribosomal RNA gene, and internal transcribed spacer 2, complete sequence; and 28S ribosomal RNA gene, partial sequence	NA	ribosomal protein	biosynthesis of proteins	protein biosynthesis	100	103	0	0	1	103	2330	2432	5.22e-44	191	control	Mortierella	C4W4	0	22.6103	XLOC_000552	XLOC_000552	NODE_7395_length_103_cov_7025.562500:0-151	0.01	39454.3	-21.9118	no
TCONS_00000064	FJ345353.1	Mucor racemosus strain ATCC 42647 18S ribosomal RNA gene, partial sequence; internal transcribed spacer 1, 5.8S ribosomal RNA gene, and internal transcribed spacer 2, complete sequence; and 28S ribosomal RNA gene, partial sequence	NA	ribosomal protein	biosynthesis of proteins	protein biosynthesis	98.276	116	2	0	1	116	3763	3878	1.58e-48	204	control	Mortierella	C1W1	0	34.6591	XLOC_000060	XLOC_000060	NODE_5849_length_116_cov_7946.180328:0-155	0.01	21177	-21.0141	no
TCONS_00000056	FJ345353.1	Mucor racemosus strain ATCC 42647 18S ribosomal RNA gene, partial sequence; internal transcribed spacer 1, 5.8S ribosomal RNA gene, and internal transcribed spacer 2, complete sequence; and 28S ribosomal RNA gene, partial sequence	NA	ribosomal protein	biosynthesis of proteins	protein biosynthesis	97.101	138	2	2	1	138	3191	3326	7.25e-57	231	control	Mortierella	C1W1	0	0.438723	XLOC_000052	XLOC_000052	NODE_4927_length_142_cov_6694.206897:4-153	0.01	11040.2	-20.0743	no
TCONS_00000292	JX270228.1	Mortierella sp. 08CT03 28S-18S ribosomal RNA intergenic spacer, partial sequence	NA	ribosomal protein	biosynthesis of proteins	protein biosynthesis	96.8	125	4	0	19	143	597	721	2.62e-50	209	control	Mortierella	C4W4	0	31.3558	XLOC_000283	XLOC_000283	NODE_3059_length_243_cov_3.175532:100-257	0.01	9074.05	-19.7914	no
TCONS_00000266	JX270228.1	Mortierella sp. 08CT03 28S-18S ribosomal RNA intergenic spacer, partial sequence	NA	ribosomal protein	biosynthesis of proteins	protein biosynthesis	96.85	127	4	0	38	164	595	721	7.52e-51	213	warmed	Mortierella	C4W4	0	32.6396	XLOC_000207	XLOC_000207	NODE_765_length_5222_cov_123.162377:758-922	0.01	2461.18	-17.909	no
TCONS_00000528	MN902701.1	Uncultured fungus clone 3980_326 5.8S ribosomal RNA gene, partial sequence; internal transcribed spacer 2, complete sequence; and large subunit ribosomal RNA gene, partial sequence	NA	ribosomal protein	biosynthesis of proteins	protein biosynthesis	100	110	0	0	1	110	144	253	1.02e-47	204	control	Mortierella	C4W4	0	0.213305	XLOC_000510	XLOC_000510	NODE_6105_length_111_cov_2200.321429:1-151	0.01	1201.98	-16.8751	no
TCONS_00000493	AY847625.1	Rhizopus microsporus var. oligosporus 28S ribosomal RNA gene, partial sequence; 28S-18S intergenic spacer, complete sequence; and 18S ribosomal RNA gene, partial sequence	NA	ribosomal protein	biosynthesis of proteins	protein biosynthesis	98.039	102	2	0	1	102	886	987	6.19e-40	178	control	Mortierella	C4W4	0	3.62618	XLOC_000477	XLOC_000477	NODE_5665_length_120_cov_6443.400000:18-176	0.01	903.102	-16.4626	no
TCONS_00000294	AY847625.1	Rhizopus microsporus var. oligosporus 28S ribosomal RNA gene, partial sequence; 28S-18S intergenic spacer, complete sequence; and 18S ribosomal RNA gene, partial sequence	NA	ribosomal protein	biosynthesis of proteins	protein biosynthesis	92.308	156	8	4	1	153	886	1040	1.62e-52	219	warmed	Mortierella	C4W4	0	4.7001	XLOC_000229	XLOC_000229	NODE_993_length_2368_cov_6.232598:829-987	0.01	703.684	-16.1026	no
TCONS_00000397	MG938434.1	Fungal sp. isolate UAPSTF486 internal transcribed spacer 1, partial sequence; 5.8S ribosomal RNA gene and internal transcribed spacer 2, complete sequence; and large subunit ribosomal RNA gene, partial sequence	NA	ribosomal protein	biosynthesis of proteins	protein biosynthesis	96.8	125	3	1	37	160	341	465	2.95e-49	207	control	Mortierella	C4W4	0	2.98626	XLOC_000383	XLOC_000383	NODE_400_length_29010_cov_72.648627:1331-1491	0.01	573.194	-15.8067	no
TCONS_00000192	XR_005086075.1	Rhizopus oryzae strain FSU 8743 28S ribosomal RNA (LSU) gene, partial sequence	NA	ribosomal protein	biosynthesis of proteins	protein biosynthesis	94.828	116	5	1	1	116	1664	1778	2.42e-41	180	control	Mortierella	C4W4	0	3.41287	XLOC_000183	XLOC_000183	NODE_2037_length_365_cov_62.587097:59-222	0.01	476.026	-15.5388	no
TCONS_00000001	XM_023611249.1	Rhizopus microsporus ATCC 52813 40S ribosomal protein S23 (RHIMIDRAFT_257100), partial mRNA	NA	ribosomal protein	biosynthesis of proteins	protein biosynthesis	89.048	210	23	0	1	210	64	273	9.25e-66	261	control	Mortierella	C1W1	0	15.794	XLOC_000001	XLOC_000001	NODE_102_length_82126_cov_67.046094:12615-45153	0.01	192.255	-14.2307	no
TCONS_00000010	XM_018436868.1	Phycomyces blakesleeanus NRRL 1555(-) hypothetical protein partial mRNA	NA	ribosomal protein	biosynthesis of proteins	protein biosynthesis	84.713	314	46	2	1	313	3	315	6.09e-81	313	control	Mortierella	C4W4	0	21.3305	XLOC_000009	XLOC_000009	NODE_103_length_82063_cov_70.870647:45299-45739	0.01	42.5023	-12.0533	no
TCONS_00000064	XM_023605726.1	Rhizopus microsporus ATCC 52813 large subunit ribosomal protein 1 (RHIMIDRAFT_143459), mRNA	NA	ribosomal protein	biosynthesis of proteins	protein biosynthesis	88.208	653	69	6	1	649	56	704	0	773	control	Mortierella	C4W4	0	68.6841	XLOC_000062	XLOC_000062	NODE_133_length_67946_cov_69.596795:49774-50548	0.01	39.3417	-11.9418	no
TCONS_00000433	XM_023607884.1	Rhizopus microsporus ATCC 52813 ribosomal protein L36e (RHIMIDRAFT_233087), partial mRNA	NA	ribosomal protein	biosynthesis of proteins	protein biosynthesis	83.849	291	47	0	21	311	16	306	5.94e-70	278	control	Mortierella	C4W4	0	11.3051	XLOC_000418	XLOC_000418	NODE_44_length_116078_cov_69.561242:74427-75097	0.01	36.1396	-11.8194	no
TCONS_00000014	MH864344.1	Mucor ambiguus strain CBS 126943 small subunit ribosomal RNA gene, partial sequence; internal transcribed spacer 1, 5.8S ribosomal RNA gene, and internal transcribed spacer 2, complete sequence; and large subunit ribosomal RNA gene, partial sequence	NA	ribosomal protein	biosynthesis of proteins	protein biosynthesis	99.492	590	3	0	1	590	155	744	0	1074	control	Mortierella	C1W1	0	33.7817	XLOC_000013	XLOC_000013	NODE_1477_length_597_cov_5633.752768:7-597	0.01	36.0391	-11.8153	no
TCONS_00000436	XM_023612992.1	Rhizopus microsporus ATCC 52813 60S ribosomal protein L22 (RHIMIDRAFT_281405), partial mRNA	NA	ribosomal protein	biosynthesis of proteins	protein biosynthesis	90.313	351	32	2	10	359	263	612	1.97e-124	459	control	Mortierella	C4W4	0	16.6378	XLOC_000421	XLOC_000421	NODE_455_length_23856_cov_69.009075:20710-21152	0.01	35.9268	-11.8108	no
TCONS_00000012	XM_022025208.1	Lobosporangium transversale putative 40S ribosomal protein RPS3 (BCR41DRAFT_359384), mRNA	NA	ribosomal protein	biosynthesis of proteins	protein biosynthesis	90.141	284	28	0	4	287	51	334	5.79e-98	370	warmed	Mortierella	C4W4	0	14.8836	XLOC_000010	XLOC_000010	NODE_1143_length_1438_cov_91.210412:347-637	0.01	35.9255	-11.8108	no
TCONS_00000035	JN939136.1	Cokeromyces recurvatus isolate AFTOL-ID 627 28S ribosomal RNA gene, partial sequence	NA	ribosomal protein	biosynthesis of proteins	protein biosynthesis	95.455	154	7	0	1	154	762	915	2.19e-61	246	control	Mortierella	C4W4	0	1.70644	XLOC_000034	XLOC_000034	NODE_1188_length_1051_cov_475.592369:897-1103	0.01	30.5903	-11.5789	no
TCONS_00000055	AF026127.1	Rhizopus oryzae strain CBS 515.94 ribosomal protein RPYS18 mRNA, partial cds	NA	ribosomal protein	biosynthesis of proteins	protein biosynthesis	88.782	312	35	0	158	469	2	313	6.8e-102	383	control	Mortierella	C4W4	0	30.9292	XLOC_000053	XLOC_000053	NODE_129_length_69661_cov_68.058903:64557-65485	0.01	30.1163	-11.5563	no
TCONS_00000020	XM_023612054.1	Rhizopus microsporus ATCC 52813 ribosomal protein S1 (RHIMIDRAFT_268168), partial mRNA	NA	ribosomal protein	biosynthesis of proteins	protein biosynthesis	90.141	355	33	2	1	354	88	441	2.36e-125	460	control	Mortierella	C4W4	0	18.5575	XLOC_000019	XLOC_000019	NODE_10_length_187632_cov_72.312752:131698-132203	0.01	28.2031	-11.4616	no
TCONS_00000279	XM_018524583.1	Alternaria alternata ribosomal protein S14 mRNA	NA	ribosomal protein	biosynthesis of proteins	protein biosynthesis	85.276	163	21	3	32	193	55	215	2.13e-36	165	warmed	Mortierella	C4W4	0	2.35005	XLOC_000219	XLOC_000219	NODE_88_length_100745_cov_44.607081:14275-14988	0.01	28.094	-11.456	no
TCONS_00000583	XM_023605908.1	Rhizopus microsporus ATCC 52813 ribosomal protein 60S (RHIMIDRAFT_189610), partial mRNA	NA	ribosomal protein	biosynthesis of proteins	protein biosynthesis	84.936	312	44	3	70	378	1	312	1.07e-80	313	control	Mortierella	C4W4	0	22.1837	XLOC_000561	XLOC_000561	NODE_769_length_6279_cov_68.824871:1881-2515	0.01	27.3361	-11.4166	no
TCONS_00000640	XM_023608977.1	Rhizopus microsporus ATCC 52813 60S ribosomal protein L33-A-like protein (RHIMIDRAFT_253403), mRNA	NA	ribosomal protein	biosynthesis of proteins	protein biosynthesis	92.013	313	25	0	28	340	6	318	4.69e-119	440	control	Mortierella	C4W4	0	16.6378	XLOC_000616	XLOC_000616	NODE_9_length_189157_cov_68.985822:164698-165449	0.01	26.934	-11.3952	no
TCONS_00000332	NM_001019352.2	Schizosaccharomyces pombe ubiquitin-60S ribosomal protein L40 fusion protein (uep1), mRNA	NA	ribosomal protein	biosynthesis of proteins	protein biosynthesis	84.536	388	60	0	11	398	78	465	1.27e-102	385	control	Mortierella	C4W4	0	20.2639	XLOC_000320	XLOC_000320	NODE_348_length_33535_cov_75.706511:28435-29100	0.01	25.4646	-11.3143	no
TCONS_00000450	XM_023615428.1	Rhizopus microsporus ATCC 52813 putative 40S ribosomal protein S27 (RHIMIDRAFT_5751), mRNA	NA	ribosomal protein	biosynthesis of proteins	protein biosynthesis	90.909	275	25	0	1	275	103	377	9.52e-98	370	control	Mortierella	C4W4	0	9.59871	XLOC_000434	XLOC_000434	NODE_484_length_21129_cov_68.885831:11442-12270	0.01	24.3645	-11.2506	no
TCONS_00000015	XM_023611249.1	Rhizopus microsporus ATCC 52813 40S ribosomal protein S23 (RHIMIDRAFT_257100), partial mRNA	NA	ribosomal protein	biosynthesis of proteins	protein biosynthesis	91.232	422	37	0	1	422	2	423	7.87e-160	575	control	Mortierella	C4W4	0	14.718	XLOC_000014	XLOC_000014	NODE_109_length_79778_cov_69.814972:27986-28408	0.01	23.4743	-11.1969	no
TCONS_00000611	XM_023614835.1	Rhizopus microsporus ATCC 52813 60S ribosomal protein L35 (RHIMIDRAFT_312852), partial mRNA	NA	ribosomal protein	biosynthesis of proteins	protein biosynthesis	87.778	360	42	2	1	359	17	375	6.11e-113	420	control	Mortierella	C4W4	0	9.59871	XLOC_000589	XLOC_000589	NODE_88_length_88284_cov_71.912115:65461-65901	0.01	20.8596	-11.0265	no
TCONS_00000017	XM_022023346.1	Lobosporangium transversale ribosomal protein S9 (BCR41DRAFT_348713), mRNA	NA	ribosomal protein	biosynthesis of proteins	protein biosynthesis	91.324	438	38	0	1	438	38	475	4.86e-167	599	warmed	Mortierella	C2W2	0	10.6904	XLOC_000014	XLOC_000014	NODE_129_length_82400_cov_44.204518:44960-45880	0.01	20.5084	-11.002	no
TCONS_00000157	XM_023613469.1	Rhizopus microsporus ATCC 52813 ribosomal protein L36e (RHIMIDRAFT_287395), partial mRNA	NA	ribosomal protein	biosynthesis of proteins	protein biosynthesis	81.757	296	44	7	33	323	10	300	1.08e-58	239	control	Mortierella	C4W4	0	10.6652	XLOC_000152	XLOC_000152	NODE_18_length_157136_cov_72.280702:107989-108750	0.01	20.1588	-10.9772	no
TCONS_00000474	XM_023612290.1	Rhizopus microsporus ATCC 52813 ribosomal protein S4 (RHIMIDRAFT_272000), partial mRNA	NA	ribosomal protein	biosynthesis of proteins	protein biosynthesis	88.288	777	91	0	175	951	2	778	0	931	control	Mortierella	C4W4	0	50.7665	XLOC_000458	XLOC_000458	NODE_509_length_19160_cov_68.162732:5019-6318	0.01	19.8417	-10.9543	no
TCONS_00000467	XM_018428742.1	Phycomyces blakesleeanus NRRL 1555(-) hypothetical protein mRNA	NA	ribosomal protein	biosynthesis of proteins	protein biosynthesis	83.729	547	73	7	7	539	37	581	9e-138	503	control	Mortierella	C4W4	0	7.25236	XLOC_000452	XLOC_000452	NODE_503_length_19571_cov_69.617596:16076-16833	0.01	19.5312	-10.9316	no
TCONS_00000003	XM_022021871.1	Lobosporangium transversale 60S ribosomal protein L7 (BCR41DRAFT_333005), mRNA	NA	ribosomal protein	biosynthesis of proteins	protein biosynthesis	90.033	301	30	0	1	301	184	484	4.44e-104	390	warmed	Mortierella	C4W4	0	8.87796	XLOC_000003	XLOC_000003	NODE_108_length_91536_cov_45.029110:88384-88685	0.01	19.1169	-10.9006	no
TCONS_00000043	XM_018428964.1	Phycomyces blakesleeanus NRRL 1555(-) hypothetical protein mRNA	NA	ribosomal protein	biosynthesis of proteins	protein biosynthesis	86.562	320	39	4	6	323	6	323	5.18e-92	350	control	Mortierella	C4W4	0	11.7318	XLOC_000042	XLOC_000042	NODE_120_length_73494_cov_68.205436:54723-55662	0.01	18.8042	-10.8768	no
TCONS_00000530	XM_023605783.1	Rhizopus microsporus ATCC 52813 60S ribosomal protein L34 (RHIMIDRAFT_180995), partial mRNA	NA	ribosomal protein	biosynthesis of proteins	protein biosynthesis	89.688	320	29	3	15	332	1	318	2.61e-108	405	control	Mortierella	C4W4	0	11.7318	XLOC_000512	XLOC_000512	NODE_61_length_102478_cov_69.707517:2668-3226	0.01	18.7114	-10.8697	no
TCONS_00000431	XM_023614594.1	Rhizopus microsporus ATCC 52813 60S ribosomal protein L4-B (RHIMIDRAFT_309308), mRNA	NA	ribosomal protein	biosynthesis of proteins	protein biosynthesis	88.36	1134	126	1	29	1162	93	1220	0	1358	control	Mortierella	C4W4	0	57.3789	XLOC_000416	XLOC_000416	NODE_444_length_25146_cov_69.265035:19658-20845	0.01	18.7065	-10.8693	no
TCONS_00000127	XM_023612992.1	Rhizopus microsporus ATCC 52813 60S ribosomal protein L22 (RHIMIDRAFT_281405), partial mRNA	NA	ribosomal protein	biosynthesis of proteins	protein biosynthesis	88.8	375	40	2	25	398	262	635	8.7e-125	459	control	Mortierella	C4W4	0	12.7983	XLOC_000123	XLOC_000123	NODE_16_length_157409_cov_68.077145:20234-20739	0.01	18.5724	-10.8589	no
TCONS_00000617	XM_003017842.1	Trichophyton verrucosum HKI 0517 hypothetical protein, mRNA	NA	ribosomal protein	biosynthesis of proteins	protein biosynthesis	78.319	226	37	10	53	272	21	240	2.48e-27	135	control	Mortierella	C4W4	0	9.1721	XLOC_000595	XLOC_000595	NODE_8_length_191693_cov_68.968253:96646-97287	0.01	18.3861	-10.8444	no
TCONS_00000281	XM_023607760.1	Rhizopus microsporus ATCC 52813 ribosomal protein L22 (RHIMIDRAFT_232527), partial mRNA	NA	ribosomal protein	biosynthesis of proteins	protein biosynthesis	87.896	537	63	2	14	549	1	536	2.44e-176	630	control	Mortierella	C4W4	0	21.1172	XLOC_000272	XLOC_000272	NODE_295_length_41165_cov_68.335344:31779-32608	0.01	17.5194	-10.7747	no
TCONS_00000455	KY809861.1	Lysiphlebia japonica ribosomal protein S18 mRNA, complete cds	NA	ribosomal protein	biosynthesis of proteins	protein biosynthesis	92.421	475	36	0	22	496	1	475	0	678	control	Mortierella	C4W4	0	19.8373	XLOC_000439	XLOC_000439	NODE_48_length_112980_cov_68.638477:69503-70418	0.01	17.4257	-10.767	no
TCONS_00000408	XM_023612054.1	Rhizopus microsporus ATCC 52813 ribosomal protein S1 (RHIMIDRAFT_268168), partial mRNA	NA	ribosomal protein	biosynthesis of proteins	protein biosynthesis	86.176	340	45	2	86	424	103	441	4.59e-97	366	control	Mortierella	C4W4	0	14.718	XLOC_000394	XLOC_000394	NODE_417_length_27502_cov_69.731956:10498-11201	0.01	17.0743	-10.7376	no
TCONS_00000392	XM_023614819.1	Rhizopus microsporus ATCC 52813 ribosomal protein S16 (RHIMIDRAFT_312653), partial mRNA	NA	ribosomal protein	biosynthesis of proteins	protein biosynthesis	89.975	399	40	0	43	441	191	589	4.31e-142	516	control	Mortierella	C4W4	0	11.9451	XLOC_000379	XLOC_000379	NODE_3_length_233641_cov_68.611133:35617-36517	0.01	16.2988	-10.6706	no
TCONS_00000463	XM_023613903.1	Rhizopus microsporus ATCC 52813 40s ribosomal protein L44e (RHIMIDRAFT_292504), partial mRNA	NA	ribosomal protein	biosynthesis of proteins	protein biosynthesis	91.824	318	26	0	21	338	152	469	5.53e-120	444	control	Mortierella	C4W4	0	8.10558	XLOC_000447	XLOC_000447	NODE_49_length_111727_cov_66.764140:43226-44074	0.01	16.2482	-10.6661	no
TCONS_00000123	XM_022027342.1	Lobosporangium transversale ribosomal protein L37e-domain-containing protein (BCR41DRAFT_382009), partial mRNA	NA	ribosomal protein	biosynthesis of proteins	protein biosynthesis	91.845	233	19	0	2	234	324	556	1.73e-84	326	warmed	Mortierella	C4W4	0	5.22233	XLOC_000098	XLOC_000098	NODE_270_length_47003_cov_43.996145:16826-17645	0.01	16.1679	-10.6589	no
TCONS_00000217	KY809861.1	Lysiphlebia japonica ribosomal protein S18 mRNA, complete cds	NA	ribosomal protein	biosynthesis of proteins	protein biosynthesis	92.009	463	37	0	1	463	13	475	0	651	control	Mortierella	C4W4	0	15.7845	XLOC_000208	XLOC_000208	NODE_235_length_48405_cov_68.495636:7275-7871	0.01	15.8101	-10.6266	no
TCONS_00000597	XM_023607187.1	Rhizopus microsporus ATCC 52813 ribosomal protein L24 (RHIMIDRAFT_210959), mRNA	NA	ribosomal protein	biosynthesis of proteins	protein biosynthesis	84.712	399	53	3	31	428	76	467	1.33e-104	392	control	Mortierella	C4W4	0	14.9313	XLOC_000575	XLOC_000575	NODE_82_length_91845_cov_72.818248:22436-23464	0.01	15.7579	-10.6219	no
TCONS_00000117	XM_023610890.1	Rhizopus microsporus ATCC 52813 40S ribosomal protein S2 (RHIMIDRAFT_251842), partial mRNA	NA	ribosomal protein	biosynthesis of proteins	protein biosynthesis	89.62	684	69	2	93	775	86	768	0	869	control	Mortierella	C4W4	0	32.8489	XLOC_000114	XLOC_000114	NODE_164_length_61508_cov_72.024116:35344-36375	0.01	15.6826	-10.6149	no
TCONS_00000487	XM_023608878.1	Rhizopus microsporus ATCC 52813 40S ribosomal protein S2 (RHIMIDRAFT_238050), partial mRNA	NA	ribosomal protein	biosynthesis of proteins	protein biosynthesis	87.549	763	81	7	31	789	19	771	0	870	control	Mortierella	C4W4	0	28.7961	XLOC_000471	XLOC_000471	NODE_54_length_110452_cov_71.930134:46407-47454	0.01	15.5266	-10.6005	no
TCONS_00000051	XM_023605996.1	Rhizopus microsporus ATCC 52813 40S ribosomal protein S28 (RHIMIDRAFT_193709), partial mRNA	NA	ribosomal protein	biosynthesis of proteins	protein biosynthesis	93.443	183	12	0	38	220	4	186	8.76e-69	272	control	Mortierella	C4W4	0	5.33262	XLOC_000050	XLOC_000050	NODE_126_length_70537_cov_66.663574:53824-54578	0.01	15.409	-10.5896	no
TCONS_00000382	XM_023607592.1	Rhizopus microsporus ATCC 52813 ribosomal protein S8e (RHIMIDRAFT_22734), mRNA	NA	ribosomal protein	biosynthesis of proteins	protein biosynthesis	87.061	626	63	9	1	620	25	638	0	691	control	Mortierella	C4W4	0	22.1837	XLOC_000369	XLOC_000369	NODE_38_length_119897_cov_67.692203:84560-85505	0.01	15.2166	-10.5714	no
TCONS_00000005	XM_018428847.1	Phycomyces blakesleeanus NRRL 1555(-) hypothetical protein mRNA	NA	ribosomal protein	biosynthesis of proteins	protein biosynthesis	85.071	422	59	4	4	423	53	472	2.77e-115	427	control	Mortierella	C4W4	0	12.7983	XLOC_000004	XLOC_000004	NODE_100_length_82565_cov_69.512168:8203-8832	0.01	15.0123	-10.5519	no
TCONS_00000212	XM_023609201.1	Rhizopus microsporus ATCC 52813 L30e-like protein (RHIMIDRAFT_239564), partial mRNA	NA	ribosomal protein	biosynthesis of proteins	protein biosynthesis	88.095	798	95	0	16	813	22	819	0	948	control	Mortierella	C4W4	0	32.6356	XLOC_000203	XLOC_000203	NODE_228_length_49676_cov_67.989158:12075-13273	0.01	14.7047	-10.5221	no
TCONS_00000370	XM_023609913.1	Rhizopus microsporus ATCC 52813 ribosomal protein L15e (RHIMIDRAFT_243208), partial mRNA	NA	ribosomal protein	biosynthesis of proteins	protein biosynthesis	88.033	610	71	2	17	625	1	609	0	721	control	Mortierella	C4W4	0	21.5438	XLOC_000358	XLOC_000358	NODE_37_length_122086_cov_69.024781:13815-14790	0.01	14.4914	-10.501	no
TCONS_00000014	XM_023605996.1	Rhizopus microsporus ATCC 52813 40S ribosomal protein S28 (RHIMIDRAFT_193709), partial mRNA	NA	ribosomal protein	biosynthesis of proteins	protein biosynthesis	96.721	183	6	0	30	212	4	186	1.22e-78	305	control	Mortierella	C4W4	0	10.2386	XLOC_000013	XLOC_000013	NODE_107_length_80230_cov_74.662264:23253-23945	0.01	14.4649	-10.4983	no
TCONS_00000573	XM_023609207.1	Rhizopus microsporus ATCC 52813 ribosomal protein L37a (RHIMIDRAFT_239625), partial mRNA	NA	ribosomal protein	biosynthesis of proteins	protein biosynthesis	92	275	22	0	23	297	37	311	6.2e-103	387	control	Mortierella	C4W4	0	7.25236	XLOC_000551	XLOC_000551	NODE_72_length_96567_cov_68.671792:81531-81982	0.01	14.4508	-10.4969	no
TCONS_00000227	XM_022027308.1	Lobosporangium transversale 40S ribosomal protein S27 (BCR41DRAFT_381449), partial mRNA	NA	ribosomal protein	biosynthesis of proteins	protein biosynthesis	90.041	241	24	0	1	241	36	276	7.2e-81	313	warmed	Mortierella	C4W4	0	3.1334	XLOC_000181	XLOC_000181	NODE_59_length_123518_cov_44.197630:39566-40615	0.01	13.3785	-10.3857	no
TCONS_00000410	XM_018429460.1	Phycomyces blakesleeanus NRRL 1555(-) hypothetical protein mRNA	NA	ribosomal protein	biosynthesis of proteins	protein biosynthesis	79.193	471	96	2	6	475	227	696	7.8e-85	326	control	Mortierella	C4W4	0	21.1172	XLOC_000396	XLOC_000396	NODE_421_length_27101_cov_65.665866:4824-5724	0.01	13.183	-10.3645	no
TCONS_00000213	XM_023615165.1	Rhizopus microsporus ATCC 52813 60S ribosomal protein L6 (RHIMIDRAFT_3735), mRNA	NA	ribosomal protein	biosynthesis of proteins	protein biosynthesis	83.122	711	110	6	6	714	197	899	5.34e-179	640	control	Mortierella	C4W4	0	23.4635	XLOC_000204	XLOC_000204	NODE_22_length_151136_cov_69.884810:76300-77156	0.01	13.1505	-10.3609	no
TCONS_00000253	XM_018428984.1	Phycomyces blakesleeanus NRRL 1555(-) hypothetical protein mRNA	NA	ribosomal protein	biosynthesis of proteins	protein biosynthesis	83.851	161	22	3	11	169	32	190	4e-32	150	control	Mortierella	C4W4	0	3.83948	XLOC_000244	XLOC_000244	NODE_264_length_44910_cov_69.018326:17625-18089	0.01	13.0752	-10.3526	no
TCONS_00000112	XM_023615311.1	Rhizopus microsporus ATCC 52813 40S ribosomal protein S5 (RHIMIDRAFT_48973), mRNA	NA	ribosomal protein	biosynthesis of proteins	protein biosynthesis	87.602	613	76	0	7	619	28	640	0	712	control	Mortierella	C4W4	0	17.7043	XLOC_000109	XLOC_000109	NODE_162_length_61707_cov_72.348002:45444-46172	0.01	12.8193	-10.3241	no
TCONS_00000566	XM_023614917.1	Rhizopus microsporus ATCC 52813 putative 40S ribosomal protein S16 (RHIMIDRAFT_314188), partial mRNA	NA	ribosomal protein	biosynthesis of proteins	protein biosynthesis	89.34	394	40	2	41	433	359	751	3.55e-135	494	control	Mortierella	C4W4	0	11.9451	XLOC_000544	XLOC_000544	NODE_714_length_8187_cov_64.224791:6363-7127	0.01	12.3173	-10.2665	no
TCONS_00000095	XM_023607570.1	Rhizopus microsporus ATCC 52813 ribosomal protein S17e (RHIMIDRAFT_22650), mRNA	NA	ribosomal protein	biosynthesis of proteins	protein biosynthesis	85.319	361	51	2	1	360	23	382	1.3e-98	372	control	Mortierella	C4W4	0	10.2386	XLOC_000092	XLOC_000092	NODE_150_length_64198_cov_68.895328:27036-27524	0.01	12.2827	-10.2624	no
TCONS_00000478	XM_023615525.1	Rhizopus microsporus ATCC 52813 ribosomal protein L39e (RHIMIDRAFT_65428), mRNA	NA	ribosomal protein	biosynthesis of proteins	protein biosynthesis	94.595	148	8	0	1	148	79	226	1.69e-55	230	control	Mortierella	C4W4	0	2.13305	XLOC_000462	XLOC_000462	NODE_51_length_111091_cov_70.518904:96515-96842	0.01	12.2665	-10.2605	no
TCONS_00000189	XM_023605916.1	Rhizopus microsporus ATCC 52813 ribosomal protein S11 (RHIMIDRAFT_189920), partial mRNA	NA	ribosomal protein	biosynthesis of proteins	protein biosynthesis	92.714	398	29	0	36	433	1	398	8.1e-160	575	control	Mortierella	C4W4	0	8.10558	XLOC_000180	XLOC_000180	NODE_201_length_53916_cov_68.594289:1766-2610	0.01	12.2607	-10.2598	no
TCONS_00000567	XM_023608977.1	Rhizopus microsporus ATCC 52813 60S ribosomal protein L33-A-like protein (RHIMIDRAFT_238508), partial mRNA	NA	ribosomal protein	biosynthesis of proteins	protein biosynthesis	89.542	306	31	1	17	322	4	308	6.2e-103	387	control	Mortierella	C4W4	0	4.05279	XLOC_000545	XLOC_000545	NODE_717_length_8093_cov_65.643444:550-1346	0.01	12.2013	-10.2528	no
TCONS_00000274	XM_022029247.1	Lobosporangium transversale ribosomal protein S28e (BCR41DRAFT_401769), partial mRNA	NA	ribosomal protein	biosynthesis of proteins	protein biosynthesis	87.678	211	22	4	2	210	34	242	9.58e-60	243	warmed	Mortierella	C4W4	0	1.30558	XLOC_000214	XLOC_000214	NODE_7_length_249781_cov_41.478573:30310-30928	0.01	12.0747	-10.2378	no
TCONS_00000540	XM_023611265.1	Rhizopus microsporus ATCC 52813 ribosomal protein L5 (RHIMIDRAFT_257290), mRNA	NA	ribosomal protein	biosynthesis of proteins	protein biosynthesis	89.27	466	49	1	15	479	14	479	7.37e-162	582	control	Mortierella	C4W4	0	10.2386	XLOC_000522	XLOC_000522	NODE_645_length_11502_cov_67.351621:6872-7732	0.01	12.0545	-10.2354	no
TCONS_00000152	XM_023610690.1	Rhizopus microsporus ATCC 52813 ribosomal protein L13 (RHIMIDRAFT_250072), partial mRNA	NA	ribosomal protein	biosynthesis of proteins	protein biosynthesis	87.521	609	76	0	14	622	1	609	0	704	control	Mortierella	C4W4	0	15.5712	XLOC_000148	XLOC_000148	NODE_187_length_55944_cov_68.000197:41317-42273	0.01	11.851	-10.2108	no
TCONS_00000057	XM_023613903.1	Rhizopus microsporus ATCC 52813 40s ribosomal protein L44e (RHIMIDRAFT_292504), partial mRNA	NA	ribosomal protein	biosynthesis of proteins	protein biosynthesis	90.566	318	30	0	2	319	152	469	9.12e-114	422	control	Mortierella	C4W4	0	5.11931	XLOC_000055	XLOC_000055	NODE_12_length_172573_cov_68.364032:133443-133871	0.01	11.7172	-10.1944	no
TCONS_00000383	XM_023611265.1	Rhizopus microsporus ATCC 52813 ribosomal protein L5 (RHIMIDRAFT_257290), mRNA	NA	ribosomal protein	biosynthesis of proteins	protein biosynthesis	89.567	508	53	0	10	517	32	539	0	645	control	Mortierella	C4W4	0	15.5712	XLOC_000370	XLOC_000370	NODE_38_length_119897_cov_67.692203:85779-86802	0.01	11.6805	-10.1899	no
TCONS_00000135	XM_023613920.1	Rhizopus microsporus ATCC 52813 60S ribosomal protein L18 (RHIMIDRAFT_292704), partial mRNA	NA	ribosomal protein	biosynthesis of proteins	protein biosynthesis	84.934	531	80	0	25	555	121	651	1.39e-148	538	control	Mortierella	C4W4	0	12.1584	XLOC_000131	XLOC_000131	NODE_174_length_58986_cov_70.758548:907-1838	0.01	11.6229	-10.1828	no
TCONS_00000588	XM_003013520.1	Trichophyton benhamiae CBS 112371 hypothetical protein (ARB_00013), partial mRNA	NA	ribosomal protein	biosynthesis of proteins	protein biosynthesis	77.376	221	46	4	18	236	325	543	4.15e-25	128	control	Mortierella	C4W4	0	8.10558	XLOC_000566	XLOC_000566	NODE_77_length_92968_cov_65.822092:1145-1727	0.01	11.605	-10.1805	no
TCONS_00000432	XM_023613903.1	Rhizopus microsporus ATCC 52813 40s ribosomal protein L44e (RHIMIDRAFT_292504), partial mRNA	NA	ribosomal protein	biosynthesis of proteins	protein biosynthesis	93.396	318	21	0	2	319	152	469	2.54e-128	472	control	Mortierella	C4W4	0	5.75922	XLOC_000417	XLOC_000417	NODE_447_length_24697_cov_68.392744:7667-8149	0.01	11.5448	-10.173	no
TCONS_00000236	XM_023609156.1	Rhizopus microsporus ATCC 52813 40S ribosomal protein S6-B (RHIMIDRAFT_239349), partial mRNA	NA	ribosomal protein	biosynthesis of proteins	protein biosynthesis	88.766	721	79	2	3	722	7	726	0	881	control	Mortierella	C4W4	0	20.9039	XLOC_000227	XLOC_000227	NODE_247_length_47415_cov_67.986761:32396-33628	0.01	11.5095	-10.1686	no
TCONS_00000354	XM_023613413.1	Rhizopus microsporus ATCC 52813 ribosomal protein 60S (RHIMIDRAFT_286798), partial mRNA	NA	ribosomal protein	biosynthesis of proteins	protein biosynthesis	76.506	332	68	9	32	358	1	327	1.08e-38	172	control	Mortierella	C4W4	0	6.18583	XLOC_000342	XLOC_000342	NODE_36_length_122831_cov_70.852805:73052-73696	0.01	11.4942	-10.1667	no
TCONS_00000541	XM_023607592.1	Rhizopus microsporus ATCC 52813 ribosomal protein S8e (RHIMIDRAFT_22734), mRNA	NA	ribosomal protein	biosynthesis of proteins	protein biosynthesis	86.998	623	67	7	1	619	21	633	0	689	control	Mortierella	C4W4	0	15.7845	XLOC_000523	XLOC_000523	NODE_645_length_11502_cov_67.351621:8022-9099	0.01	11.2468	-10.1353	no
TCONS_00000518	EU195429.1	Mucor racemosus strain PTCC 5305 putative ribosomal protein S15 mRNA, partial cds	NA	ribosomal protein	biosynthesis of proteins	protein biosynthesis	93.636	440	28	0	278	717	3	442	0	658	control	Mortierella	C4W4	0	20.0506	XLOC_000500	XLOC_000500	NODE_5_length_211629_cov_67.078417:96732-97587	0.01	11.2176	-10.1315	no
TCONS_00000239	EU195429.1	Mucor racemosus strain PTCC 5305 putative ribosomal protein S15 mRNA, partial cds	NA	ribosomal protein	biosynthesis of proteins	protein biosynthesis	93.651	441	28	0	1	441	4	444	0	660	control	Mortierella	C4W4	0	8.53218	XLOC_000230	XLOC_000230	NODE_24_length_136870_cov_70.873976:91901-92433	0.01	11.1633	-10.1245	no
TCONS_00000491	XM_023606984.1	Rhizopus microsporus ATCC 52813 ribosomal protein L18ae (RHIMIDRAFT_207327), partial mRNA	NA	ribosomal protein	biosynthesis of proteins	protein biosynthesis	87.698	504	62	0	32	535	1	504	2.41e-163	588	control	Mortierella	C4W4	0	11.0918	XLOC_000475	XLOC_000475	NODE_55_length_109338_cov_69.323106:58500-59668	0.01	11.1453	-10.1222	no
TCONS_00000216	XM_023607330.1	Rhizopus microsporus ATCC 52813 60S ribosomal protein L12 (RHIMIDRAFT_217483), partial mRNA	NA	ribosomal protein	biosynthesis of proteins	protein biosynthesis	89.421	501	53	0	1	501	1	501	6.25e-177	632	control	Mortierella	C4W4	0	11.7318	XLOC_000207	XLOC_000207	NODE_231_length_49591_cov_69.128573:8986-9691	0.01	11.0471	-10.1095	no
TCONS_00000242	XM_023610059.1	Rhizopus microsporus ATCC 52813 60S ribosomal protein L6 (RHIMIDRAFT_244347), partial mRNA	NA	ribosomal protein	biosynthesis of proteins	protein biosynthesis	78.541	713	137	15	12	716	1	705	2.04e-123	455	control	Mortierella	C4W4	0	19.1974	XLOC_000233	XLOC_000233	NODE_250_length_46996_cov_74.569225:14440-15360	0.01	11.0163	-10.1054	no
TCONS_00000178	EU195426.1	Mucor racemosus strain PTCC 5305 putative ribosomal protein L10 mRNA, complete cds	NA	ribosomal protein	biosynthesis of proteins	protein biosynthesis	92.343	653	50	0	33	685	2	654	0	929	control	Mortierella	C4W4	0	15.9978	XLOC_000170	XLOC_000170	NODE_19_length_154996_cov_72.742366:28574-29536	0.01	10.8309	-10.0809	no
TCONS_00000035	XM_022024228.1	Lobosporangium transversale ribosomal protein L37e-domain-containing protein (BCR41DRAFT_353823), mRNA	NA	ribosomal protein	biosynthesis of proteins	protein biosynthesis	89.888	267	27	0	1	267	32	298	3.51e-90	344	warmed	Mortierella	C4W4	0	3.39451	XLOC_000033	XLOC_000033	NODE_147_length_74994_cov_46.375479:10019-10648	0.01	10.7883	-10.0753	no
TCONS_00000188	XM_023607570.1	Rhizopus microsporus ATCC 52813 ribosomal protein S17e (RHIMIDRAFT_22650), mRNA	NA	ribosomal protein	biosynthesis of proteins	protein biosynthesis	88.052	385	46	0	33	417	14	398	3.84e-124	457	control	Mortierella	C4W4	0	10.4519	XLOC_000179	XLOC_000179	NODE_200_length_54165_cov_68.213380:10407-11504	0.01	10.6727	-10.0597	no
TCONS_00000193	XM_023611197.1	Rhizopus microsporus ATCC 52813 ribosomal protein S6e (RHIMIDRAFT_255924), mRNA	NA	ribosomal protein	biosynthesis of proteins	protein biosynthesis	89.575	259	27	0	12	270	478	736	4.13e-86	329	control	Mortierella	C4W4	0	2.55966	XLOC_000184	XLOC_000184	NODE_2075_length_356_cov_100.239203:7-375	0.01	10.549	-10.0429	no
TCONS_00000263	XM_013162242.1	Schizosaccharomyces octosporus yFS286 40S ribosomal protein S26 mRNA	NA	ribosomal protein	biosynthesis of proteins	protein biosynthesis	79.252	294	50	9	25	312	17	305	2.32e-45	195	control	Mortierella	C4W4	0	5.33262	XLOC_000254	XLOC_000254	NODE_27_length_134734_cov_69.296438:50027-50727	0.01	10.4375	-10.0276	no
TCONS_00000466	XM_023615793.1	Rhizopus microsporus ATCC 52813 40S ribosomal protein S16 (RHIMIDRAFT_85712), mRNA	NA	ribosomal protein	biosynthesis of proteins	protein biosynthesis	89.362	423	45	0	10	432	165	587	1.15e-146	532	control	Mortierella	C4W4	0	9.81201	XLOC_000450	XLOC_000450	NODE_4_length_223229_cov_70.060581:5480-6438	0.01	10.0847	-9.97795	no
TCONS_00000466	XM_023615793.1	Rhizopus microsporus ATCC 52813 40S ribosomal protein S16 (RHIMIDRAFT_85712), mRNA	NA	ribosomal protein	biosynthesis of proteins	protein biosynthesis	89.362	423	45	0	10	432	165	587	1.15e-146	532	control	Mortierella	C4W4	0	10.0253	XLOC_000451	XLOC_000451	NODE_4_length_223229_cov_70.060581:198759-199870	0.01	10.0736	-9.97636	no
TCONS_00000405	XM_023614917.1	Rhizopus microsporus ATCC 52813 putative 40S ribosomal protein S16 (RHIMIDRAFT_314188), partial mRNA	NA	ribosomal protein	biosynthesis of proteins	protein biosynthesis	90.076	393	39	0	35	427	359	751	2.01e-140	510	control	Mortierella	C4W4	0	8.31888	XLOC_000391	XLOC_000391	NODE_40_length_118045_cov_71.518925:14935-15767	0.01	10.0558	-9.97381	no
TCONS_00000638	XM_023611019.1	Rhizopus microsporus ATCC 52813 60S ribosomal protein L33-A-like protein (RHIMIDRAFT_253403), mRNA	NA	ribosomal protein	biosynthesis of proteins	protein biosynthesis	91.515	330	28	0	8	337	192	521	1.68e-123	455	control	Mortierella	C4W4	0	6.39914	XLOC_000614	XLOC_000614	NODE_9_length_189157_cov_68.985822:52332-53189	0.01	9.9601	-9.96002	no
TCONS_00000302	XM_023613073.1	Rhizopus microsporus ATCC 52813 ribosomal protein S4e (RHIMIDRAFT_282509), mRNA	NA	ribosomal protein	biosynthesis of proteins	protein biosynthesis	86.132	786	108	1	11	796	46	830	0	846	control	Mortierella	C4W4	0	20.4772	XLOC_000293	XLOC_000293	NODE_319_length_37504_cov_68.199284:29799-31120	0.01	9.77617	-9.93313	no
TCONS_00000563	EU195429.1	Mucor racemosus strain PTCC 5305 putative ribosomal protein S15 mRNA, partial cds	NA	ribosomal protein	biosynthesis of proteins	protein biosynthesis	92.593	432	32	0	1	432	3	434	1.56e-173	621	control	Mortierella	C4W4	0	6.18583	XLOC_000541	XLOC_000541	NODE_6_length_202236_cov_69.580396:134507-135005	0.01	9.40103	-9.87668	no
TCONS_00000199	XM_023606411.1	Rhizopus microsporus ATCC 52813 L30e-like protein (RHIMIDRAFT_199821), partial mRNA	NA	ribosomal protein	biosynthesis of proteins	protein biosynthesis	88.077	780	91	2	3	781	2	780	0	924	control	Mortierella	C4W4	0	16.4245	XLOC_000190	XLOC_000190	NODE_210_length_52403_cov_69.746523:45229-46013	0.01	9.23847	-9.85151	no
TCONS_00000320	XM_023609745.1	Rhizopus microsporus ATCC 52813 60S ribosomal protein L37a (RHIMIDRAFT_242296), partial mRNA	NA	ribosomal protein	biosynthesis of proteins	protein biosynthesis	92.636	258	19	0	1	258	28	285	9.88e-99	372	control	Mortierella	C4W4	0	3.62618	XLOC_000310	XLOC_000310	NODE_330_length_36216_cov_67.201847:26566-26976	0.01	9.13844	-9.8358	no
TCONS_00000222	XM_023606984.1	Rhizopus microsporus ATCC 52813 ribosomal protein L18ae (RHIMIDRAFT_207327), partial mRNA	NA	ribosomal protein	biosynthesis of proteins	protein biosynthesis	85.801	493	66	4	66	556	1	491	5.07e-143	520	control	Mortierella	C4W4	0	9.59871	XLOC_000213	XLOC_000213	NODE_23_length_145540_cov_88.583572:140463-141732	0.01	9.06572	-9.82428	no
TCONS_00000283	XM_023615873.1	Rhizopus microsporus ATCC 52813 ribosomal protein L14b/L23e (RHIMIDRAFT_92080), mRNA	NA	ribosomal protein	biosynthesis of proteins	protein biosynthesis	89.066	439	46	1	2	438	257	695	2.64e-150	544	control	Mortierella	C4W4	0	7.67897	XLOC_000274	XLOC_000274	NODE_297_length_40917_cov_67.866893:1923-2857	0.01	8.94109	-9.80431	no
TCONS_00000072	XM_023609139.1	Rhizopus microsporus ATCC 52813 ribosomal protein L32e (RHIMIDRAFT_239272), partial mRNA	NA	ribosomal protein	biosynthesis of proteins	protein biosynthesis	86.398	397	50	2	8	402	1	395	2.08e-116	431	control	Mortierella	C4W4	0	7.25236	XLOC_000070	XLOC_000070	NODE_139_length_66544_cov_75.308111:39500-40048	0.01	8.93679	-9.80361	no
TCONS_00000244	XM_023613891.1	Rhizopus microsporus ATCC 52813 ribosomal protein S3 (RHIMIDRAFT_292382), partial mRNA	NA	ribosomal protein	biosynthesis of proteins	protein biosynthesis	89.552	670	68	2	134	802	197	865	0	848	control	Mortierella	C4W4	0	16.2112	XLOC_000235	XLOC_000235	NODE_252_length_46395_cov_65.421817:40780-41673	0.01	8.69592	-9.76419	no
TCONS_00000074	XM_023606364.1	Rhizopus microsporus ATCC 52813 ribosomal protein L13e (RHIMIDRAFT_199325), partial mRNA	NA	ribosomal protein	biosynthesis of proteins	protein biosynthesis	89.78	636	65	0	255	890	1	636	0	815	control	Mortierella	C4W4	0	21.1172	XLOC_000072	XLOC_000072	NODE_13_length_169777_cov_67.956293:109592-110866	0.01	8.6313	-9.75343	no
TCONS_00000231	XM_023606280.1	Rhizopus microsporus ATCC 52813 ribosomal protein S30 (RHIMIDRAFT_198344), partial mRNA	NA	ribosomal protein	biosynthesis of proteins	protein biosynthesis	89.617	183	19	0	20	202	1	183	4.74e-57	233	control	Mortierella	C4W4	0	4.05279	XLOC_000222	XLOC_000222	NODE_244_length_47594_cov_70.782536:6300-6811	0.01	8.58681	-9.74598	no
TCONS_00000371	EU195426.1	Mucor racemosus strain PTCC 5305 putative ribosomal protein L10 mRNA, complete cds	NA	ribosomal protein	biosynthesis of proteins	protein biosynthesis	93.884	654	40	0	30	683	2	655	0	987	control	Mortierella	C4W4	0	13.0116	XLOC_000359	XLOC_000359	NODE_37_length_122086_cov_69.024781:23091-23811	0.01	8.27157	-9.69202	no
TCONS_00000006	XM_023610690.1	Rhizopus microsporus ATCC 52813 ribosomal protein L13 (RHIMIDRAFT_250072), partial mRNA	NA	ribosomal protein	biosynthesis of proteins	protein biosynthesis	85.784	612	81	6	12	620	1	609	3.28e-180	643	control	Mortierella	C4W4	0	10.6652	XLOC_000005	XLOC_000005	NODE_102_length_82126_cov_67.046094:56684-57676	0.01	8.25764	-9.68959	no
TCONS_00000380	XM_023606280.1	Rhizopus microsporus ATCC 52813 ribosomal protein S30 (RHIMIDRAFT_198344), partial mRNA	NA	ribosomal protein	biosynthesis of proteins	protein biosynthesis	88.718	195	22	0	20	214	1	195	1.05e-58	239	control	Mortierella	C4W4	0	5.54592	XLOC_000367	XLOC_000367	NODE_387_length_30311_cov_75.403887:9259-9778	0.01	8.15867	-9.67219	no
TCONS_00000282	XM_023609913.1	Rhizopus microsporus ATCC 52813 ribosomal protein L15e (RHIMIDRAFT_243208), partial mRNA	NA	ribosomal protein	biosynthesis of proteins	protein biosynthesis	89.508	610	62	2	332	940	7	615	0	771	control	Mortierella	C4W4	0	21.7571	XLOC_000273	XLOC_000273	NODE_295_length_41165_cov_68.335344:29542-30608	0.01	8.11782	-9.66495	no
TCONS_00000109	XM_023612777.1	Rhizopus microsporus ATCC 52813 ribosomal protein L5 (RHIMIDRAFT_278684), partial mRNA	NA	ribosomal protein	biosynthesis of proteins	protein biosynthesis	88.178	516	58	1	58	570	6	521	9.35e-171	612	control	Mortierella	C4W4	0	10.2386	XLOC_000106	XLOC_000106	NODE_161_length_61842_cov_69.841730:56669-57677	0.01	7.8114	-9.60944	no
TCONS_00000256	XM_015215740.2	PREDICTED: Solanum pennellii 60S ribosomal protein L26-1-like (LOC107015465), mRNA	NA	ribosomal protein	biosynthesis of proteins	protein biosynthesis	79.054	148	31	0	190	337	253	400	1.56e-17	102	control	Mortierella	C4W4	0	4.4794	XLOC_000247	XLOC_000247	NODE_268_length_44300_cov_68.204837:30873-31583	0.01	7.59127	-9.5682	no
TCONS_00000146	XM_023606091.1	Rhizopus microsporus ATCC 52813 putative 60S ribosomal protein L30 (RHIMIDRAFT_196053), partial mRNA	NA	ribosomal protein	biosynthesis of proteins	protein biosynthesis	91.111	315	28	0	16	330	1	315	2.04e-115	427	control	Mortierella	C4W4	0	3.62618	XLOC_000142	XLOC_000142	NODE_184_length_56198_cov_70.793919:4346-4983	0.01	7.58735	-9.56745	no
TCONS_00000604	XM_023609913.1	Rhizopus microsporus ATCC 52813 ribosomal protein L15e (RHIMIDRAFT_243208), partial mRNA	NA	ribosomal protein	biosynthesis of proteins	protein biosynthesis	88.293	615	72	0	13	627	1	615	0	737	control	Mortierella	C4W4	0	11.0918	XLOC_000582	XLOC_000582	NODE_851_length_3687_cov_69.418502:2038-2726	0.01	7.5421	-9.55882	no
TCONS_00000419	XM_023615775.1	Rhizopus microsporus ATCC 52813 ribosomal protein L2 (RHIMIDRAFT_84646), mRNA	NA	ribosomal protein	biosynthesis of proteins	protein biosynthesis	89.817	766	78	0	17	782	29	794	0	983	control	Mortierella	C4W4	0	15.3579	XLOC_000405	XLOC_000405	NODE_431_length_26498_cov_70.358204:6447-7801	0.01	7.39995	-9.53137	no
TCONS_00000007	XM_023614615.1	Rhizopus microsporus ATCC 52813 40S ribosomal protein S23 (RHIMIDRAFT_309973), partial mRNA	NA	ribosomal protein	biosynthesis of proteins	protein biosynthesis	91.553	438	37	0	138	575	4	441	1.77e-168	604	control	Mortierella	C4W4	0	11.5184	XLOC_000006	XLOC_000006	NODE_102_length_82126_cov_67.046094:44636-45353	0.01	7.36733	-9.525	no
TCONS_00000265	XM_023615898.1	Rhizopus microsporus ATCC 52813 60S ribosomal protein L12 (RHIMIDRAFT_93957), mRNA	NA	ribosomal protein	biosynthesis of proteins	protein biosynthesis	90.095	525	48	2	14	535	272	795	0	678	control	Mortierella	C4W4	0	7.67897	XLOC_000256	XLOC_000256	NODE_281_length_42832_cov_68.745190:9153-10136	0.01	7.29642	-9.51104	no
TCONS_00000424	XM_023614310.1	Rhizopus microsporus ATCC 52813 60S ribosomal protein L35 (RHIMIDRAFT_298901), partial mRNA	NA	ribosomal protein	biosynthesis of proteins	protein biosynthesis	87.5	344	41	2	19	361	322	664	1.57e-105	396	control	Mortierella	C4W4	0	4.4794	XLOC_000410	XLOC_000410	NODE_43_length_116417_cov_70.180643:47726-48221	0.01	7.07447	-9.46648	no
TCONS_00000325	XM_023615775.1	Rhizopus microsporus ATCC 52813 ribosomal protein L2 (RHIMIDRAFT_84646), mRNA	NA	ribosomal protein	biosynthesis of proteins	protein biosynthesis	91.392	790	65	2	204	992	7	794	0	1079	control	Mortierella	C4W4	0	17.9176	XLOC_000314	XLOC_000314	NODE_33_length_128595_cov_67.774265:9828-10918	0.01	7.02934	-9.45725	no
TCONS_00000390	XM_023608248.1	Rhizopus microsporus ATCC 52813 L30e-like protein (RHIMIDRAFT_234884), partial mRNA	NA	ribosomal protein	biosynthesis of proteins	protein biosynthesis	87.472	439	44	5	16	450	1	432	5.62e-136	496	control	Mortierella	C4W4	0	5.11931	XLOC_000377	XLOC_000377	NODE_39_length_118756_cov_69.144717:82524-83223	0.01	6.72566	-9.39353	no
TCONS_00000412	XM_016751545.1	Spizellomyces punctatus DAOM BR117 40S ribosomal protein S13 (SPPG_03270), mRNA	NA	ribosomal protein	biosynthesis of proteins	protein biosynthesis	75.501	449	104	6	33	478	371	816	1.76e-51	215	control	Mortierella	C4W4	0	7.46566	XLOC_000398	XLOC_000398	NODE_426_length_26740_cov_73.649129:20356-21132	0.01	6.70825	-9.38979	no
TCONS_00000228	XM_022026659.1	Lobosporangium transversale ribosomal protein L5 domain-containing protein (BCR41DRAFT_372176), partial mRNA	NA	ribosomal protein	biosynthesis of proteins	protein biosynthesis	90.244	492	48	0	65	556	1	492	2.25e-180	643	warmed	Mortierella	C4W4	0	12.2725	XLOC_000182	XLOC_000182	NODE_59_length_123518_cov_44.197630:78178-78834	0.01	6.6383	-9.37467	no
TCONS_00000221	XM_023611793.1	Rhizopus microsporus ATCC 52813 60S ribosomal protein L4-B (RHIMIDRAFT_265155), partial mRNA	NA	ribosomal protein	biosynthesis of proteins	protein biosynthesis	85.048	1137	158	7	23	1156	1	1128	0	1147	control	Mortierella	C4W4	0	19.8373	XLOC_000212	XLOC_000212	NODE_23_length_145540_cov_88.583572:100130-101526	0.01	6.63336	-9.3736	no
TCONS_00000532	XM_023610059.1	Rhizopus microsporus ATCC 52813 60S ribosomal protein L6 (RHIMIDRAFT_244347), partial mRNA	NA	ribosomal protein	biosynthesis of proteins	protein biosynthesis	84.062	709	105	8	32	736	1	705	0	676	control	Mortierella	C4W4	0	12.585	XLOC_000514	XLOC_000514	NODE_620_length_12196_cov_68.583560:3414-4728	0.01	6.55938	-9.35742	no
TCONS_00000318	XM_023605386.1	Rhizopus microsporus ATCC 52813 ribosomal protein S8e (RHIMIDRAFT_119563), mRNA	NA	ribosomal protein	biosynthesis of proteins	protein biosynthesis	88.475	564	51	6	3	565	350	900	0	669	control	Mortierella	C4W4	0	7.89227	XLOC_000308	XLOC_000308	NODE_32_length_130031_cov_67.073667:124316-125263	0.01	6.08058	-9.24807	no
TCONS_00000482	XM_023605909.1	Rhizopus microsporus ATCC 52813 putative cytosolic ribosomal protein L17 (RHIMIDRAFT_189662), partial mRNA	NA	ribosomal protein	biosynthesis of proteins	protein biosynthesis	88.077	520	58	4	13	530	1	518	3.98e-171	614	control	Mortierella	C4W4	0	5.75922	XLOC_000466	XLOC_000466	NODE_52_length_110982_cov_68.129364:26902-27658	0.01	5.88088	-9.19989	no
TCONS_00000257	XM_022024314.1	Lobosporangium transversale ribosomal protein L36e (BCR41DRAFT_354404), mRNA	NA	ribosomal protein	biosynthesis of proteins	protein biosynthesis	89.268	205	22	0	20	224	135	339	3.42e-64	257	warmed	Mortierella	C4W4	0	0.783349	XLOC_000202	XLOC_000202	NODE_6_length_256049_cov_45.453280:14454-14785	0.01	5.17232	-9.01467	no
TCONS_00000242	XM_022025156.1	Lobosporangium transversale 60S ribosomal protein L3 (BCR41DRAFT_358986), mRNA	NA	ribosomal protein	biosynthesis of proteins	protein biosynthesis	87.229	415	53	0	1	415	40	454	3.12e-129	473	warmed	Mortierella	C4W4	0	5.22233	XLOC_000190	XLOC_000190	NODE_633_length_9485_cov_38.866596:3-418	0.01	4.9816	-8.96047	no
TCONS_00000589	XM_023607330.1	Rhizopus microsporus ATCC 52813 60S ribosomal protein L12 (RHIMIDRAFT_217483), partial mRNA	NA	ribosomal protein	biosynthesis of proteins	protein biosynthesis	89.222	501	54	0	4	504	1	501	3.36e-175	627	control	Mortierella	C4W4	0	6.82575	XLOC_000567	XLOC_000567	NODE_77_length_92968_cov_65.822092:68917-69816	0.01	4.85244	-8.92257	no
TCONS_00000052	XM_023611260.1	Rhizopus microsporus ATCC 52813 ribosomal protein S3 (RHIMIDRAFT_257207), mRNA	NA	ribosomal protein	biosynthesis of proteins	protein biosynthesis	90.091	656	63	2	1	655	312	966	0	850	control	Mortierella	C4W4	0	8.10558	XLOC_000051	XLOC_000051	NODE_129_length_69661_cov_68.058903:17634-18537	0.01	4.74722	-8.89094	no
TCONS_00000147	XM_022027213.1	Lobosporangium transversale ribosomal protein L23/L15e core domain-containing protein (BCR41DRAFT_379395), partial mRNA	NA	ribosomal protein	biosynthesis of proteins	protein biosynthesis	91.15	339	30	0	1	339	21	359	4.56e-125	460	warmed	Mortierella	C4W4	0	2.87228	XLOC_000120	XLOC_000120	NODE_323_length_37889_cov_43.936539:25087-25944	0.01	4.34116	-8.76194	no
TCONS_00000328	XM_023605248.1	Rhizopus microsporus ATCC 52813 40S ribosomal protein-like protein S18 (RHIMIDRAFT_111343), mRNA	NA	ribosomal protein	biosynthesis of proteins	protein biosynthesis	86.393	463	61	2	1	462	68	529	9.33e-139	505	control	Mortierella	C4W4	0	3.83948	XLOC_000317	XLOC_000317	NODE_347_length_33543_cov_65.670300:3765-4346	0.01	4.28136	-8.74193	no
TCONS_00000027	CP031828.1	Schizosaccharomyces japonicus yFS275 60S ribosomal protein L7 (SJAG_03425), mRNA	NA	ribosomal protein	biosynthesis of proteins	protein biosynthesis	83.516	546	84	6	712	1254	844594	844052	3.42e-138	505	control	Mortierella	C4W4	0	14.0781	XLOC_000026	XLOC_000026	NODE_112_length_79248_cov_69.614915:49826-51334	0.01	4.10955	-8.68284	no
TCONS_00000028	LK023316.1	Lichtheimia ramosa strain JMRC FSU:6197 genome assembly, scaffold: SCAF12	NA	ribosomal protein	biosynthesis of proteins	protein biosynthesis	82.082	413	68	6	24	433	785128	785537	6.9e-92	348	control	Mortierella	C1W1	0	3.94851	XLOC_000026	XLOC_000026	NODE_25_length_136480_cov_66.556965:89162-89946	0.01	4.05168	-8.66238	no
TCONS_00000018	XM_023611260.1	Rhizopus microsporus ATCC 52813 ribosomal protein S3 (RHIMIDRAFT_257207), mRNA	NA	ribosomal protein	biosynthesis of proteins	protein biosynthesis	87.982	674	80	1	1	674	294	966	0	795	control	Mortierella	C4W4	0	6.18583	XLOC_000017	XLOC_000017	NODE_109_length_79778_cov_69.814972:51934-52706	0.01	3.99744	-8.64293	no
TCONS_00000243	XM_023613959.1	Rhizopus microsporus ATCC 52813 ribosomal protein S8 (RHIMIDRAFT_293137), partial mRNA	NA	ribosomal protein	biosynthesis of proteins	protein biosynthesis	81.975	405	70	3	12	414	95	498	3.38e-89	340	control	Mortierella	C4W4	0	2.34635	XLOC_000234	XLOC_000234	NODE_250_length_46996_cov_74.569225:40536-41420	0.01	3.2292	-8.33503	no
TCONS_00000069	XM_022020588.1	Lobosporangium transversale ribosomal protein S26e-domain-containing protein (BCR41DRAFT_300725), partial mRNA	NA	ribosomal protein	biosynthesis of proteins	protein biosynthesis	92.542	295	22	0	16	310	1	295	4.38e-114	424	warmed	Mortierella	C4W4	0	1.5667	XLOC_000064	XLOC_000064	NODE_183_length_64357_cov_43.835697:51585-52213	0.01	3.09415	-8.2734	no
TCONS_00000068	XM_022019903.1	Lobosporangium transversale 60S ribosomal protein L21-A (BCR41DRAFT_203290), mRNA	NA	ribosomal protein	biosynthesis of proteins	protein biosynthesis	90.222	225	22	0	1	225	342	566	3.58e-75	294	warmed	Mortierella	C4W4	0	0.783349	XLOC_000063	XLOC_000063	NODE_1830_length_456_cov_39.054863:2-351	0.01	3.08804	-8.27055	no
TCONS_00000277	XM_023609201.1	Rhizopus microsporus ATCC 52813 L30e-like protein (RHIMIDRAFT_239564), partial mRNA	NA	ribosomal protein	biosynthesis of proteins	protein biosynthesis	85.894	794	112	0	49	842	26	819	0	846	control	Mortierella	C4W4	0	5.97253	XLOC_000268	XLOC_000268	NODE_28_length_134373_cov_71.062419:77707-78984	0.01	2.99793	-8.22782	no
TCONS_00000423	XM_023607538.1	Rhizopus microsporus ATCC 52813 40S ribosomal protein S5 (RHIMIDRAFT_225830), partial mRNA	NA	ribosomal protein	biosynthesis of proteins	protein biosynthesis	90.244	615	56	3	173	785	1	613	0	800	control	Mortierella	C4W4	0	7.67897	XLOC_000409	XLOC_000409	NODE_43_length_116417_cov_70.180643:46200-47419	0.01	2.97154	-8.21507	no
TCONS_00000429	XM_023607443.1	Rhizopus microsporus ATCC 52813 ribosomal protein S2 (RHIMIDRAFT_221725), mRNA	NA	ribosomal protein	biosynthesis of proteins	protein biosynthesis	85.266	638	87	6	150	785	183	815	0	651	control	Mortierella	C4W4	0	5.97253	XLOC_000415	XLOC_000415	NODE_444_length_25146_cov_69.265035:7217-8338	0.01	2.84387	-8.15171	no
TCONS_00000417	XM_023609913.1	Rhizopus microsporus ATCC 52813 ribosomal protein L15e (RHIMIDRAFT_243208), partial mRNA	NA	ribosomal protein	biosynthesis of proteins	protein biosynthesis	85.025	601	90	0	1	601	9	609	5.35e-171	612	control	Mortierella	C4W4	0	4.26609	XLOC_000403	XLOC_000403	NODE_42_length_116717_cov_70.031844:67097-67954	0.01	2.81506	-8.13702	no
TCONS_00000203	XM_023610690.1	Rhizopus microsporus ATCC 52813 ribosomal protein L13 (RHIMIDRAFT_250072), partial mRNA	NA	ribosomal protein	biosynthesis of proteins	protein biosynthesis	87.394	587	74	0	31	617	23	609	0	675	control	Mortierella	C4W4	0	3.83948	XLOC_000194	XLOC_000194	NODE_213_length_52127_cov_69.920111:44054-44856	0.01	2.74197	-8.09907	no
TCONS_00000296	XM_023610740.1	Rhizopus microsporus ATCC 52813 ribosomal protein L2 (RHIMIDRAFT_250640), partial mRNA	NA	ribosomal protein	biosynthesis of proteins	protein biosynthesis	90.407	761	73	0	1	761	5	765	0	1002	control	Mortierella	C4W4	0	4.90601	XLOC_000287	XLOC_000287	NODE_314_length_38065_cov_68.864378:31321-32177	0.01	2.44297	-7.93249	no
TCONS_00000198	XM_023613296.1	Rhizopus microsporus ATCC 52813 L30e-like protein (RHIMIDRAFT_285609), partial mRNA	NA	ribosomal protein	biosynthesis of proteins	protein biosynthesis	81.311	412	77	0	96	507	60	471	2.69e-87	335	control	Mortierella	C4W4	0	4.05279	XLOC_000189	XLOC_000189	NODE_20_length_151608_cov_67.862438:40368-41267	0.01	2.41894	-7.91823	no
TCONS_00000005	XM_022028935.1	Lobosporangium transversale 40S ribosomal protein S4-A (BCR41DRAFT_39810), mRNA	NA	ribosomal protein	biosynthesis of proteins	protein biosynthesis	88.198	788	93	0	1	788	14	801	0	941	warmed	Mortierella	C4W4	0	6.00568	XLOC_000005	XLOC_000005	NODE_109_length_91246_cov_45.703238:28657-30346	0.01	1.8745	-7.55036	no
TCONS_00000294	XM_023613251.1	Rhizopus microsporus ATCC 52813 ribosomal protein L2 (RHIMIDRAFT_285199), partial mRNA	NA	ribosomal protein	biosynthesis of proteins	protein biosynthesis	80.276	796	150	6	266	1059	121	911	5.74e-165	593	control	Mortierella	C4W4	0	3.41287	XLOC_000285	XLOC_000285	NODE_308_length_39701_cov_65.686904:24526-25585	0.01	1.28411	-7.00462	no
TCONS_00000140	XM_022024444.1	Lobosporangium transversale 60S ribosomal protein L18-B (BCR41DRAFT_355065), mRNA	NA	ribosomal protein	biosynthesis of proteins	protein biosynthesis	88.662	538	61	0	57	594	20	557	0	656	warmed	Mortierella	C4W4	0	2.35005	XLOC_000115	XLOC_000115	NODE_306_length_41766_cov_45.002254:34684-35712	0.01	1.13672	-6.82873	no
TCONS_00000495	XM_002172923.2	Schizosaccharomyces japonicus yFS275 RNA polymerase II large subunit Rpb1 (SJAG_01713), mRNA	NA	ribosomal protein	biosynthesis of proteins	protein biosynthesis	80.925	346	60	6	48	390	4100	4442	3.57e-67	268	control	Mortierella	C4W4	0	3.83948	XLOC_000479	XLOC_000479	NODE_569_length_14999_cov_62.950013:2266-3781	0.01	0.932626	-6.54323	no
TCONS_00000198	AJ271061.1	Mucor racemosus 18S rRNA gene, 5.8S rRNA gene, 28S rRNA gene, internal transcribed spacer 1 (ITS1) and internal transcribed spacer 2 (ITS2), strain ATCC1216B	NA	ribosomal protein	biosynthesis of proteins	protein biosynthesis	97.738	442	8	2	1	442	5989	6428	0	760	warmed	Mortierella	C3W3	31.5369	1869.69	XLOC_000182	XLOC_000182	NODE_959_length_2667_cov_5.528714:1-443	39.7171	2349.01	-5.88615	no
TCONS_00000496	EF014381.1	Mucor hiemalis RNA polymerase II largest subunit (RPB1) gene, partial cds	NA	ribosomal protein	biosynthesis of proteins	protein biosynthesis	90.965	1793	162	0	1	1793	1418	3210	0	2414	control	Mortierella	C4W4	0	2.98626	XLOC_000480	XLOC_000480	NODE_569_length_14999_cov_62.950013:4326-6281	0.01	0.540526	-5.75629	no
TCONS_00000049	XM_022025178.1	Lobosporangium transversale ribosomal protein L6, alpha-beta domain-containing protein (BCR41DRAFT_359127), mRNA	NA	ribosomal protein	biosynthesis of proteins	protein biosynthesis	85.455	550	80	0	3	552	345	894	4.11e-159	573	warmed	Mortierella	C4W4	0	1.04447	XLOC_000044	XLOC_000044	NODE_157_length_71681_cov_44.151537:28690-29296	0.01	0.488867	-5.61137	no
TCONS_00000051	MF154622.1	Mucor zonatus isolate CAV1-23 28S ribosomal RNA gene, partial sequence	NA	ribosomal protein	biosynthesis of proteins	protein biosynthesis	100	137	0	0	1	137	36	172	7.49e-63	254	control	Mortierella	C3W3	0.841028	26.1585	XLOC_000048	XLOC_000048	NODE_5084_length_137_cov_7216.670732:0-162	224.368	6218.71	-4.79268	no
TCONS_00000480	EU736298.1	Zygorhynchus moelleri strain FSU779 18S small subunit ribosomal RNA gene, partial sequence	NA	ribosomal protein	biosynthesis of proteins	protein biosynthesis	97.727	132	3	0	1	132	627	758	6.06e-55	228	control	Mortierella	C4W4	21.5058	554.165	XLOC_000464	XLOC_000464	NODE_5227_length_132_cov_3398.363636:0-188	672.173	18210.6	-4.7598	no
TCONS_00000504	EU195422.1	Mucor racemosus strain PTCC 5305 clone PM43 28S ribosomal RNA, partial sequence	NA	ribosomal protein	biosynthesis of proteins	protein biosynthesis	98.276	116	1	1	1	116	929	1043	3.67e-47	202	control	Mortierella	C4W4	21.5058	538.381	XLOC_000488	XLOC_000488	NODE_5849_length_116_cov_7946.180328:0-159	4371.84	117010	-4.74225	no
TCONS_00000090	MH860167.1	Mucor zonatus strain CBS 367.71D small subunit ribosomal RNA gene, partial sequence; internal transcribed spacer 1, 5.8S ribosomal RNA gene, and internal transcribed spacer 2, complete sequence; and large subunit ribosomal RNA gene, partial sequence	NA	ribosomal protein	biosynthesis of proteins	protein biosynthesis	99.498	598	2	1	1	597	9	606	0	1086	control	Mortierella	C4W4	34.4093	740.167	XLOC_000087	XLOC_000087	NODE_1477_length_597_cov_5633.752768:0-635	25.6202	568.859	-4.47272	no
TCONS_00000008	JF723686.2	Mucor circinelloides f. griseocyanus strain CBS 116.08 18S ribosomal RNA gene, partial sequence	NA	ribosomal protein	biosynthesis of proteins	protein biosynthesis	99.333	150	1	0	175	324	1420	1569	4.27e-69	272	control	Mortierella	C1W1	1	22	XLOC_000007	XLOC_000007	NODE_122_length_72112_cov_79.015640:15522-15846	12443.7	256971	-4.36812	no
TCONS_00000052	FJ345353.1	Mucor racemosus strain ATCC 42647 18S ribosomal RNA gene, partial sequence; internal transcribed spacer 1, 5.8S ribosomal RNA gene, and internal transcribed spacer 2, complete sequence; and 28S ribosomal RNA gene, partial sequence	NA	ribosomal protein	biosynthesis of proteins	protein biosynthesis	95.625	160	5	2	1	159	3824	3982	4.3e-64	255	control	Mortierella	C1W1	12.9541	283.415	XLOC_000048	XLOC_000048	NODE_4446_length_159_cov_7488.490385:0-166	1972.92	35434.5	-4.16675	no
TCONS_00000021	MH871935.1	Mucor zonatus strain CBS 367.71D large subunit ribosomal RNA gene, partial sequence	NA	ribosomal protein	biosynthesis of proteins	protein biosynthesis	99.485	388	2	0	1	388	559	946	0	706	control	Mortierella	C1W1	53.9755	1003.36	XLOC_000020	XLOC_000020	NODE_1941_length_388_cov_6793.939940:0-425	105.906	1858.62	-4.13338	no
TCONS_00000061	AY743664.1	Ambomucor seriatoinflatus 18S ribosomal RNA gene, partial sequence; internal transcribed spacer 1, 5.8S ribosomal RNA gene, and internal transcribed spacer 2, complete sequence; and 28S ribosomal RNA gene, partial sequence	NA	ribosomal protein	biosynthesis of proteins	protein biosynthesis	99.242	132	1	0	1	132	650	781	4.33e-59	239	control	Mortierella	C1W1	4.31804	90.8157	XLOC_000057	XLOC_000057	NODE_5226_length_132_cov_3747.324675:0-187	194.53	3183.49	-4.03254	no
TCONS_00000062	AY743664.1	Ambomucor seriatoinflatus 18S ribosomal RNA gene, partial sequence; internal transcribed spacer 1, 5.8S ribosomal RNA gene, and internal transcribed spacer 2, complete sequence; and 28S ribosomal RNA gene, partial sequence	NA	ribosomal protein	biosynthesis of proteins	protein biosynthesis	97.727	132	3	0	1	132	650	781	9.38e-56	228	control	Mortierella	C1W1	2.15902	40.8012	XLOC_000058	XLOC_000058	NODE_5227_length_132_cov_3398.363636:0-186	101.469	1493.07	-3.87917	no
TCONS_00000036	AY863211.1	Mortierella verticillata mitochondrion, complete genome	NA	ribosomal protein	biosynthesis of proteins	protein biosynthesis	98.585	212	3	0	1	212	946	1157	2.04e-99	375	control	Mortierella	C2W2	16.8907	1.00647	XLOC_000038	XLOC_000038	NODE_3670_length_206_cov_1.192053:0-222	393.163	27.9534	-3.81403	no
TCONS_00000008	AY743664.1	Ambomucor seriatoinflatus 18S ribosomal RNA gene, partial sequence; internal transcribed spacer 1, 5.8S ribosomal RNA gene, and internal transcribed spacer 2, complete sequence; and 28S ribosomal RNA gene, partial sequence	NA	ribosomal protein	biosynthesis of proteins	protein biosynthesis	99.674	1534	5	0	2	1535	1844	3377	0	2806	warmed	Mortierella	C3W3	1191.73	16318.5	XLOC_000007	XLOC_000007	NODE_1108_length_1615_cov_70.415385:0-1535	248.02	3395.51	-3.7751	no
TCONS_00000088	XM_022027335.1	Lobosporangium transversale 40S ribosomal protein S8 (BCR41DRAFT_381942), partial mRNA	NA	ribosomal protein	biosynthesis of proteins	protein biosynthesis	89.56	613	64	0	2	614	4	616	0	778	warmed	Mortierella	C2W2	0.92582	10.6904	XLOC_000082	XLOC_000082	NODE_399_length_28067_cov_43.831251:2922-3879	0.833991	9.82718	-3.55867	no
TCONS_00000040	KR809877.1	Mucor circinelloides f. lusitanicus strain CBS 277.49 mitochondrion, complete genome	NA	ribosomal protein	biosynthesis of proteins	protein biosynthesis	98.294	2814	39	7	1	2813	795	3600	0	4922	control	Mortierella	C1W1	1429.27	1535.53	XLOC_000038	XLOC_000038	NODE_374_length_31619_cov_3574.927544:442-3255	1456.89	16580.8	-3.50855	no
TCONS_00000060	MF154622.1	Mucor zonatus isolate CAV1-23 28S ribosomal RNA gene, partial sequence	NA	ribosomal protein	biosynthesis of proteins	protein biosynthesis	100	137	0	0	1	137	36	172	1.55e-63	254	control	Mortierella	C1W1	4.31804	61.8599	XLOC_000056	XLOC_000056	NODE_5084_length_137_cov_7216.670732:0-175	352.151	3972.23	-3.49568	no
TCONS_00000029	MH875788.1	Mucor ambiguus strain CBS 126943 large subunit ribosomal RNA gene, partial sequence	NA	ribosomal protein	biosynthesis of proteins	protein biosynthesis	100	275	0	0	1	275	251	525	2.99e-140	508	control	Mortierella	C1W1	53.9755	657.207	XLOC_000027	XLOC_000027	NODE_2650_length_275_cov_7424.454545:0-279	303.704	3194.35	-3.39478	no
TCONS_00000012	MH864344.1	Mucor ambiguus strain CBS 126943 small subunit ribosomal RNA gene, partial sequence; internal transcribed spacer 1, 5.8S ribosomal RNA gene, and internal transcribed spacer 2, complete sequence; and large subunit ribosomal RNA gene, partial sequence	NA	ribosomal protein	biosynthesis of proteins	protein biosynthesis	99.782	458	1	0	1	458	287	744	0	841	control	Mortierella	C3W3	2.52308	24.9695	XLOC_000012	XLOC_000012	NODE_1477_length_597_cov_5633.752768:139-606	6.3882	62.1023	-3.28117	no
TCONS_00000041	KC215422.1	Uncultured fungus clone F28 18S ribosomal RNA gene, partial sequence	NA	ribosomal protein	biosynthesis of proteins	protein biosynthesis	100	605	0	0	1	605	548	1152	0	1118	warmed	Mortierella	C3W3	1	9	XLOC_000036	XLOC_000036	NODE_1560_length_605_cov_5512.880000:0-685	79723.6	726492	-3.18787	no
TCONS_00000028	MH047197.1	Mortierella elongata 18S ribosomal RNA gene, partial sequence; internal transcribed spacer 1, 5.8S ribosomal RNA gene, and internal transcribed spacer 2, complete sequence; and 28S ribosomal RNA gene, partial sequence	NA	ribosomal protein	biosynthesis of proteins	protein biosynthesis	99.271	823	2	1	1	819	3320	4142	0	1483	warmed	Mortierella	C3W3	1	8	XLOC_000024	XLOC_000024	NODE_1358_length_819_cov_4754.253927:0-885	49572	404194	-3.02745	no
TCONS_00000040	EF023647.1	Uncultured Sarcosomataceae clone Amb_18S_897 18S ribosomal RNA gene, partial sequence	NA	ribosomal protein	biosynthesis of proteins	protein biosynthesis	99.353	618	4	0	7	624	103	720	0	1120	warmed	Mortierella	C3W3	1	8	XLOC_000035	XLOC_000035	NODE_1541_length_624_cov_5653.019332:0-656	123969	984698	-2.9897	no
TCONS_00000046	FJ345353.1	Mucor racemosus strain ATCC 42647 18S ribosomal RNA gene, partial sequence; internal transcribed spacer 1, 5.8S ribosomal RNA gene, and internal transcribed spacer 2, complete sequence; and 28S ribosomal RNA gene, partial sequence	NA	ribosomal protein	biosynthesis of proteins	protein biosynthesis	95.625	160	5	2	1	159	3824	3982	2.08e-63	255	control	Mortierella	C3W3	19.3436	159.329	XLOC_000043	XLOC_000043	NODE_4446_length_159_cov_7488.490385:0-212	519.614	4014.99	-2.94988	no
TCONS_00000019	AY743664.1	Ambomucor seriatoinflatus 18S ribosomal RNA gene, partial sequence; internal transcribed spacer 1, 5.8S ribosomal RNA gene, and internal transcribed spacer 2, complete sequence; and 28S ribosomal RNA gene, partial sequence	NA	ribosomal protein	biosynthesis of proteins	protein biosynthesis	95.009	1082	38	3	1	1066	559	1640	0	1685	warmed	Mortierella	C3W3	2	1	XLOC_000015	XLOC_000015	NODE_1250_length_1066_cov_2327.080119:0-1152	67780.1	523336	-2.9488	no
TCONS_00000169	MH871935.1	Mucor zonatus strain CBS 367.71D large subunit ribosomal RNA gene, partial sequence	NA	ribosomal protein	biosynthesis of proteins	protein biosynthesis	99.485	388	2	0	1	388	559	946	0	706	control	Mortierella	C4W4	1	7	XLOC_000162	XLOC_000162	NODE_1941_length_388_cov_6793.939940:0-452	3134.61	22198.3	-2.82409	no
TCONS_00000121	XM_022025863.1	Lobosporangium transversale ribosomal protein L19/L19e domain-containing protein (BCR41DRAFT_363248), mRNA	NA	ribosomal protein	biosynthesis of proteins	protein biosynthesis	94.022	552	32	1	12	562	38	589	0	835	warmed	Mortierella	C4W4	3.82971	26.1116	XLOC_000096	XLOC_000096	NODE_26_length_161284_cov_44.426536:44567-45861	1.96234	13.6567	-2.79896	no
TCONS_00000053	FJ345353.1	Mucor racemosus strain ATCC 42647 18S ribosomal RNA gene, partial sequence; internal transcribed spacer 1, 5.8S ribosomal RNA gene, and internal transcribed spacer 2, complete sequence; and 28S ribosomal RNA gene, partial sequence	NA	ribosomal protein	biosynthesis of proteins	protein biosynthesis	98.276	116	2	0	1	116	3763	3878	7.65e-48	204	control	Mortierella	C3W3	0.841028	7.13413	XLOC_000050	XLOC_000050	NODE_5849_length_116_cov_7946.180328:0-153	1021.83	6927.3	-2.76114	no
TCONS_00000052	AY743664.1	Ambomucor seriatoinflatus 18S ribosomal RNA gene, partial sequence; internal transcribed spacer 1, 5.8S ribosomal RNA gene, and internal transcribed spacer 2, complete sequence; and 28S ribosomal RNA gene, partial sequence	NA	ribosomal protein	biosynthesis of proteins	protein biosynthesis	99.242	132	1	0	1	132	650	781	2.1e-58	239	control	Mortierella	C3W3	7.56925	55.884	XLOC_000049	XLOC_000049	NODE_5226_length_132_cov_3747.324675:0-160	2531.14	16473.3	-2.70227	no
TCONS_00000512	XM_023615311.1	Rhizopus microsporus ATCC 52813 40S ribosomal protein S5 (RHIMIDRAFT_48973), mRNA	NA	ribosomal protein	biosynthesis of proteins	protein biosynthesis	89.032	620	68	0	6	625	21	640	0	769	control	Mortierella	C4W4	4.30116	26.0232	XLOC_000495	XLOC_000495	NODE_597_length_13247_cov_70.494391:6061-6952	2.54717	15.8038	-2.6333	no
TCONS_00000011	FJ345353.1	Mucor racemosus strain ATCC 42647 18S ribosomal RNA gene, partial sequence; internal transcribed spacer 1, 5.8S ribosomal RNA gene, and internal transcribed spacer 2, complete sequence; and 28S ribosomal RNA gene, partial sequence	NA	ribosomal protein	biosynthesis of proteins	protein biosynthesis	97.192	641	13	4	1	640	1941	2577	0	1079	control	Mortierella	C3W3	285.949	1746.67	XLOC_000011	XLOC_000011	NODE_1439_length_640_cov_7010.757265:0-672	399.04	2415.61	-2.59778	no
TCONS_00000473	MF154622.1	Mucor zonatus isolate CAV1-23 28S ribosomal RNA gene, partial sequence	NA	ribosomal protein	biosynthesis of proteins	protein biosynthesis	100	137	0	0	1	137	36	172	1e-62	254	control	Mortierella	C4W4	240.865	1348.3	XLOC_000457	XLOC_000457	NODE_5084_length_137_cov_7216.670732:0-183	9203.72	54414.7	-2.56371	no
TCONS_00000059	FJ345353.1	Mucor racemosus strain ATCC 42647 18S ribosomal RNA gene, partial sequence; internal transcribed spacer 1, 5.8S ribosomal RNA gene, and internal transcribed spacer 2, complete sequence; and 28S ribosomal RNA gene, partial sequence	NA	ribosomal protein	biosynthesis of proteins	protein biosynthesis	99.27	137	1	0	1	137	3681	3817	7.2e-62	248	control	Mortierella	C1W1	10.7951	50.4531	XLOC_000055	XLOC_000055	NODE_5083_length_137_cov_8392.182927:0-151	31823.3	185678	-2.54465	no
TCONS_00000017	NG_057970.1	Mucor endophyticus CBS 385.95 28S rRNA gene, partial sequence; from TYPE material	NA	ribosomal protein	biosynthesis of proteins	protein biosynthesis	100	523	0	0	1	523	826	1348	0	966	control	Mortierella	C2W2	239.45	37.2394	XLOC_000036	XLOC_000036	NODE_3585_length_212_cov_1.248408:0-253	3193.17	566.564	-2.49468	no
TCONS_00000013	FJ345353.1	Mucor racemosus strain ATCC 42647 18S ribosomal RNA gene, partial sequence; internal transcribed spacer 1, 5.8S ribosomal RNA gene, and internal transcribed spacer 2, complete sequence; and 28S ribosomal RNA gene, partial sequence	NA	ribosomal protein	biosynthesis of proteins	protein biosynthesis	97.192	641	13	4	1	640	1941	2577	0	1079	control	Mortierella	C1W1	829.064	4705.74	XLOC_000012	XLOC_000012	NODE_1439_length_640_cov_7010.757265:0-655	770.943	4282.99	-2.47392	no
TCONS_00000388	XM_023614014.1	Rhizopus microsporus ATCC 52813 ribosomal protein L18ae (RHIMIDRAFT_293750), partial mRNA	NA	ribosomal protein	biosynthesis of proteins	protein biosynthesis	88.132	514	59	2	390	902	420	932	1.92e-170	610	control	Mortierella	C4W4	4.30116	22.8236	XLOC_000375	XLOC_000375	NODE_397_length_29166_cov_68.352238:27405-28600	1.59319	8.58752	-2.43032	no
TCONS_00000297	XM_022025268.1	Lobosporangium transversale ribosomal protein L10e/L16 (BCR41DRAFT_359829), partial mRNA	NA	ribosomal protein	biosynthesis of proteins	protein biosynthesis	89.567	623	65	0	10	632	1	623	0	791	warmed	Mortierella	C4W4	3.82971	19.5837	XLOC_000232	XLOC_000232	NODE_9_length_229591_cov_45.154168:26420-28032	1.5255	8.21843	-2.42958	no
TCONS_00000094	XM_023610901.1	Rhizopus microsporus ATCC 52813 ribosomal protein L2 (RHIMIDRAFT_251936), partial mRNA	NA	ribosomal protein	biosynthesis of proteins	protein biosynthesis	90.327	765	74	0	343	1107	1	765	0	1003	control	Mortierella	C4W4	4.30116	22.397	XLOC_000091	XLOC_000091	NODE_14_length_165466_cov_69.456959:153791-154994	1.36092	7.18191	-2.39979	no
TCONS_00000030	MH871934.1	Mucor zonatus strain CBS 367.71A large subunit ribosomal RNA gene, partial sequence	NA	ribosomal protein	biosynthesis of proteins	protein biosynthesis	100	230	0	0	1	230	121	350	1.5e-114	425	control	Mortierella	C3W3	94.1951	516.035	XLOC_000029	XLOC_000029	NODE_3268_length_230_cov_7645.085714:0-252	1147.77	6004.37	-2.38718	no
TCONS_00000126	MT649572.1	Penicillium decumbens isolate XXTF9 small subunit ribosomal RNA gene, partial sequence	NA	ribosomal protein	biosynthesis of proteins	protein biosynthesis	100	209	0	0	1	209	666	874	1.79e-103	387	warmed	Mortierella	C3W3	1	5	XLOC_000116	XLOC_000116	NODE_3935_length_209_cov_1.753247:0-259	207297	1075750	-2.37557	no
TCONS_00000023	MH875788.1	Mucor ambiguus strain CBS 126943 large subunit ribosomal RNA gene, partial sequence	NA	ribosomal protein	biosynthesis of proteins	protein biosynthesis	100	275	0	0	1	275	251	525	1.45e-139	508	control	Mortierella	C3W3	96.7182	498.2	XLOC_000022	XLOC_000022	NODE_2650_length_275_cov_7424.454545:0-348	449.933	2246.48	-2.31988	no
TCONS_00000081	XM_022025156.1	Lobosporangium transversale 60S ribosomal protein L3 (BCR41DRAFT_358986), mRNA	NA	ribosomal protein	biosynthesis of proteins	protein biosynthesis	89.924	655	66	0	1	655	52	706	0	845	warmed	Mortierella	C2W2	5.55492	26.7261	XLOC_000075	XLOC_000075	NODE_328_length_37286_cov_48.592759:36631-37316	4.77545	23.4238	-2.29427	no
TCONS_00000060	DQ273794.1	Mortierella verticillata isolate AFTOL-ID 141 28S ribosomal RNA gene, partial sequence	NA	ribosomal protein	biosynthesis of proteins	protein biosynthesis	98.039	408	8	0	1	408	1922	2329	0	710	warmed	Mortierella	C3W3	1	5	XLOC_000055	XLOC_000055	NODE_1938_length_408_cov_5590.147309:0-450	53359.1	259252	-2.28055	no
TCONS_00000127	M26190.1	M.racemosus (Zygomycetes) 25S ribosomal RNA gene	NA	ribosomal protein	biosynthesis of proteins	protein biosynthesis	97.727	440	8	2	1	440	3176	3613	0	756	warmed	Mortierella	C2W2	294.411	1353.41	XLOC_000120	XLOC_000120	NODE_959_length_2667_cov_5.528714:0-440	536.553	2572.18	-2.2612	no
TCONS_00000016	MH875788.1	Mucor ambiguus strain CBS 126943 large subunit ribosomal RNA gene, partial sequence	NA	ribosomal protein	biosynthesis of proteins	protein biosynthesis	99.74	385	0	1	1	384	475	859	0	704	control	Mortierella	C3W3	44.5745	217.591	XLOC_000016	XLOC_000016	NODE_1941_length_388_cov_6793.939940:4-427	136.18	650.508	-2.25605	no
TCONS_00000048	FJ553914.1	Uncultured Mortierella clone LTSP_EUKA_P4O11 18S ribosomal RNA, 18S-25/28S ribosomal RNA intergenic spacer, partial sequence	NA	ribosomal protein	biosynthesis of proteins	protein biosynthesis	100	543	0	0	1	543	131	673	0	1003	warmed	Mortierella	C3W3	1	5	XLOC_000043	XLOC_000043	NODE_1628_length_543_cov_5422.354508:0-598	2761.61	12845.4	-2.21767	no
TCONS_00000066	MH990627.1	Mucor irregularis isolate C3B 18S ribosomal RNA gene, partial sequence; internal transcribed spacer 1, 5.8S ribosomal RNA gene, and internal transcribed spacer 2, complete sequence; and 28S ribosomal RNA gene, partial sequence	NA	ribosomal protein	biosynthesis of proteins	protein biosynthesis	100	106	0	0	1	106	1438	1543	2.65e-46	196	control	Mortierella	C1W1	2.15902	7.89701	XLOC_000062	XLOC_000062	NODE_7039_length_106_cov_7132.647059:0-151	6364.65	29062.6	-2.19101	no
TCONS_00000143	XM_022021177.1	Lobosporangium transversale ribosomal protein S2, flavodoxin-like domain-containing protein (BCR41DRAFT_314570), partial mRNA	NA	ribosomal protein	biosynthesis of proteins	protein biosynthesis	90.154	650	64	0	65	714	1	650	0	846	warmed	Mortierella	C4W4	7.65942	33.1618	XLOC_000118	XLOC_000118	NODE_316_length_38774_cov_54.598466:37292-38228	2.72528	11.9674	-2.13463	no
TCONS_00000050	MH878373.1	Penicillium lanosum strain CBS 515.73 large subunit ribosomal RNA gene, partial sequence	NA	ribosomal protein	biosynthesis of proteins	protein biosynthesis	98.141	538	6	1	1	538	76	609	0	946	warmed	Mortierella	C3W3	1	4	XLOC_000045	XLOC_000045	NODE_1644_length_538_cov_1.424431:0-614	38219.7	166632	-2.12428	no
TCONS_00000061	AY743664.1	Ambomucor seriatoinflatus 18S ribosomal RNA gene, partial sequence; internal transcribed spacer 1, 5.8S ribosomal RNA gene, and internal transcribed spacer 2, complete sequence; and 28S ribosomal RNA gene, partial sequence	NA	ribosomal protein	biosynthesis of proteins	protein biosynthesis	97.727	132	3	0	1	132	650	781	6.04e-55	228	control	Mortierella	C2W2	34.775	8.05177	XLOC_000047	XLOC_000047	NODE_374_length_31619_cov_3574.927544:3741-4471	49.0609	11.6488	-2.07439	no
TCONS_00000075	AM920464.1	Penicillium chrysogenum Wisconsin 54-1255 complete genome, contig Pc00c49	NA	ribosomal protein	biosynthesis of proteins	protein biosynthesis	99.355	310	2	0	9	318	1185	876	4.5e-156	562	warmed	Mortierella	C3W3	70.958	285.153	XLOC_000070	XLOC_000070	NODE_2320_length_318_cov_1.072243:0-364	135.546	541.226	-1.99745	no
TCONS_00000441	MH864344.1	Mucor ambiguus strain CBS 126943 small subunit ribosomal RNA gene, partial sequence; internal transcribed spacer 1, 5.8S ribosomal RNA gene, and internal transcribed spacer 2, complete sequence; and large subunit ribosomal RNA gene, partial sequence	NA	ribosomal protein	biosynthesis of proteins	protein biosynthesis	100	150	0	0	1	150	28	177	5.94e-70	278	control	Mortierella	C4W4	344.093	1285.37	XLOC_000426	XLOC_000426	NODE_4685_length_150_cov_7644.557895:0-163	44976.4	179283	-1.995	no
TCONS_00000255	MH875788.1	Mucor ambiguus strain CBS 126943 large subunit ribosomal RNA gene, partial sequence	NA	ribosomal protein	biosynthesis of proteins	protein biosynthesis	100	275	0	0	1	275	251	525	5.04e-140	508	control	Mortierella	C4W4	1	3	XLOC_000246	XLOC_000246	NODE_2650_length_275_cov_7424.454545:0-347	11828.1	46171.4	-1.96478	no
TCONS_00000348	NG_057971.1	Mucor genevensis CBS 114.08 28S rRNA gene, partial sequence; from TYPE material	NA	ribosomal protein	biosynthesis of proteins	protein biosynthesis	99.091	110	1	0	1	110	1295	1404	1.77e-46	198	control	Mortierella	C4W4	4.30116	15.1446	XLOC_000336	XLOC_000336	NODE_3686_length_205_cov_61.100000:0-158	999.902	3771.78	-1.91539	no
TCONS_00000202	XM_025697760.1	Aspergillus homomorphus CBS 101889 40S ribosomal protein S27 (BO97DRAFT_435965), partial mRNA	NA	ribosomal protein	biosynthesis of proteins	protein biosynthesis	84.524	168	24	2	82	248	80	246	4e-36	165	warmed	Mortierella	C4W4	3.82971	13.5781	XLOC_000161	XLOC_000161	NODE_43_length_141730_cov_45.190648:25519-26827	12.3144	46.1905	-1.90725	no
TCONS_00000143	KR809877.1	Mucor circinelloides f. lusitanicus strain CBS 277.49 mitochondrion, complete genome	NA	ribosomal protein	biosynthesis of proteins	protein biosynthesis	99.29	1267	8	1	1	1266	2328	3594	0	2289	warmed	Mortierella	C3W3	263.515	933.227	XLOC_000131	XLOC_000131	NODE_446_length_23100_cov_4.666033:4558-14708	47.6383	174.404	-1.87224	no
TCONS_00000107	XM_022023246.1	Lobosporangium transversale 40S ribosomal protein S7 (BCR41DRAFT_348205), mRNA	NA	ribosomal protein	biosynthesis of proteins	protein biosynthesis	85.714	231	31	2	17	246	251	480	1.8e-59	243	warmed	Mortierella	C4W4	7.65942	10.4447	XLOC_000090	XLOC_000090	NODE_255_length_50141_cov_45.156351:11220-12397	4.61801	16.8515	-1.86753	no
TCONS_00000040	XM_022019903.1	Lobosporangium transversale 60S ribosomal protein L21-A (BCR41DRAFT_203290), mRNA	NA	ribosomal protein	biosynthesis of proteins	protein biosynthesis	92.197	487	38	0	74	560	68	554	0	689	warmed	Mortierella	C4W4	3.82971	13.5781	XLOC_000038	XLOC_000038	NODE_150_length_73634_cov_43.353688:69137-70210	1.98576	7.18799	-1.8559	no
TCONS_00000150	XM_022025156.1	Lobosporangium transversale 60S ribosomal protein L3 (BCR41DRAFT_358986), mRNA	NA	ribosomal protein	biosynthesis of proteins	protein biosynthesis	90.926	529	48	0	4	532	26	554	0	712	warmed	Mortierella	C4W4	15.3188	52.7455	XLOC_000122	XLOC_000122	NODE_328_length_37286_cov_48.592759:36156-37134	8.75166	30.8307	-1.81674	no
TCONS_00000047	MH864344.1	Mucor ambiguus strain CBS 126943 small subunit ribosomal RNA gene, partial sequence; internal transcribed spacer 1, 5.8S ribosomal RNA gene, and internal transcribed spacer 2, complete sequence; and large subunit ribosomal RNA gene, partial sequence	NA	ribosomal protein	biosynthesis of proteins	protein biosynthesis	100	150	0	0	1	150	28	177	4.44e-70	278	control	Mortierella	C3W3	14.2975	53.506	XLOC_000044	XLOC_000044	NODE_4685_length_150_cov_7644.557895:0-169	2125.86	7242.13	-1.76837	no
TCONS_00000029	JX270228.1	Mortierella sp. 08CT03 28S-18S ribosomal RNA intergenic spacer, partial sequence	NA	ribosomal protein	biosynthesis of proteins	protein biosynthesis	95.973	149	4	2	19	167	597	743	7.76e-59	241	control	Mortierella	C2W2	117.241	35.2265	XLOC_000048	XLOC_000048	NODE_374_length_31619_cov_3574.927544:6591-9420	32.7455	9.88739	-1.72764	no
TCONS_00000010	AY743664.1	Ambomucor seriatoinflatus 18S ribosomal RNA gene, partial sequence; internal transcribed spacer 1, 5.8S ribosomal RNA gene, and internal transcribed spacer 2, complete sequence; and 28S ribosomal RNA gene, partial sequence	NA	ribosomal protein	biosynthesis of proteins	protein biosynthesis	99.629	1616	5	1	1	1615	1762	3377	0	2950	warmed	Mortierella	C4W4	1	3	XLOC_000008	XLOC_000008	NODE_1108_length_1615_cov_70.415385:0-1643	5013.35	16023.2	-1.67632	no
TCONS_00000165	XM_022023105.1	Lachancea lanzarotensis LALA0S01e11474g1_1 (LALA0_S01e11474g), partial mRNA	NA	ribosomal protein	biosynthesis of proteins	protein biosynthesis	94.355	124	7	0	323	446	1092	1215	4.15e-44	191	warmed	Mortierella	C3W3	5.15507	16.2019	XLOC_000150	XLOC_000150	NODE_62_length_119030_cov_44.778979:84208-85355	4.84133	15.197	-1.65031	no
TCONS_00000062	FJ345353.1	Mucor racemosus strain ATCC 42647 18S ribosomal RNA gene, partial sequence; internal transcribed spacer 1, 5.8S ribosomal RNA gene, and internal transcribed spacer 2, complete sequence; and 28S ribosomal RNA gene, partial sequence	NA	ribosomal protein	biosynthesis of proteins	protein biosynthesis	98.276	116	2	0	1	116	3763	3878	1.02e-47	204	control	Mortierella	C2W2	260.315	83.5371	XLOC_000044	XLOC_000044	NODE_374_length_31619_cov_3574.927544:14880-19411	44.0554	14.1799	-1.63547	no
TCONS_00000479	EU736298.1	Zygorhynchus moelleri strain FSU779 18S small subunit ribosomal RNA gene, partial sequence	NA	ribosomal protein	biosynthesis of proteins	protein biosynthesis	99.242	132	1	0	1	132	627	758	2.8e-58	239	control	Mortierella	C4W4	498.935	1469.67	XLOC_000463	XLOC_000463	NODE_5226_length_132_cov_3747.324675:0-188	15594.4	48295.3	-1.63085	no
TCONS_00000091	XM_022025864.1	Lobosporangium transversale ribosomal protein S13 (BCR41DRAFT_363250), partial mRNA	NA	ribosomal protein	biosynthesis of proteins	protein biosynthesis	93.978	465	28	0	1	465	31	495	0	704	warmed	Mortierella	C3W3	5.45831	16.2019	XLOC_000086	XLOC_000086	NODE_26_length_161284_cov_44.426536:42808-44143	4.78175	14.1785	-1.56809	no
TCONS_00000254	JX270211.1	Mortierella sp. 07MA01 28S-18S ribosomal RNA intergenic spacer, partial sequence	NA	ribosomal protein	biosynthesis of proteins	protein biosynthesis	96.571	175	5	1	1	175	77	250	1.21e-73	289	warmed	Mortierella	C4W4	7.65942	18.5393	XLOC_000199	XLOC_000199	NODE_695_length_6824_cov_121.599941:4273-4448	216.615	639.318	-1.5614	no
TCONS_00000047	KY614583.1	Mucor griseocyanus CBS 116.08 18S rRNA gene, partial sequence; from TYPE material	NA	ribosomal protein	biosynthesis of proteins	protein biosynthesis	99.329	149	1	0	6	154	131	279	1.32e-68	270	control	Mortierella	C4W4	1	3	XLOC_000046	XLOC_000046	NODE_122_length_72112_cov_79.015640:15520-15920	1797420	5254310	-1.54757	no
TCONS_00000248	XM_018429538.1	Phycomyces blakesleeanus NRRL 1555(-) hypothetical protein partial mRNA	NA	ribosomal protein	biosynthesis of proteins	protein biosynthesis	80.228	263	48	4	34	294	1	261	2.35e-45	195	control	Mortierella	C4W4	4.30116	11.7318	XLOC_000239	XLOC_000239	NODE_25_length_136480_cov_66.556965:8502-9058	7.67573	22.4317	-1.54716	no
TCONS_00000119	XM_022027954.1	Lobosporangium transversale zinc-binding ribosomal protein (BCR41DRAFT_388020), partial mRNA	NA	ribosomal protein	biosynthesis of proteins	protein biosynthesis	95.333	300	14	0	18	317	75	374	4.52e-130	477	warmed	Mortierella	C4W4	3.82971	10.7058	XLOC_000095	XLOC_000095	NODE_269_length_47020_cov_41.939700:29175-30515	5.28928	15.4386	-1.5454	no
TCONS_00000079	XR_003394590.1	PREDICTED: Diaphorina citri large subunit ribosomal RNA (LOC113472154), rRNA	NA	ribosomal protein	biosynthesis of proteins	protein biosynthesis	98.387	124	2	0	28	151	2827	2950	4.66e-53	219	warmed	Mortierella	C3W3	8.18746	35.6441	XLOC_000074	XLOC_000074	NODE_2427_length_302_cov_52.672065:0-151	10698	30850	-1.52793	no
TCONS_00000472	FJ345353.1	Mucor racemosus strain ATCC 42647 18S ribosomal RNA gene, partial sequence; internal transcribed spacer 1, 5.8S ribosomal RNA gene, and internal transcribed spacer 2, complete sequence; and 28S ribosomal RNA gene, partial sequence	NA	ribosomal protein	biosynthesis of proteins	protein biosynthesis	99.27	137	1	0	1	137	3681	3817	4.65e-61	248	control	Mortierella	C4W4	455.923	1243.78	XLOC_000456	XLOC_000456	NODE_5083_length_137_cov_8392.182927:0-193	11855.9	33900	-1.51568	no
TCONS_00000011	XM_022026659.1	Lobosporangium transversale ribosomal protein L5 domain-containing protein (BCR41DRAFT_372176), partial mRNA	NA	ribosomal protein	biosynthesis of proteins	protein biosynthesis	90.456	482	46	0	26	507	1	482	4.46e-178	636	warmed	Mortierella	C2W2	3.70328	9.6214	XLOC_000008	XLOC_000008	NODE_120_length_87650_cov_46.802489:68461-68981	4.95569	13.2766	-1.42173	no
TCONS_00000058	FJ345353.1	Mucor racemosus strain ATCC 42647 18S ribosomal RNA gene, partial sequence; internal transcribed spacer 1, 5.8S ribosomal RNA gene, and internal transcribed spacer 2, complete sequence; and 28S ribosomal RNA gene, partial sequence	NA	ribosomal protein	biosynthesis of proteins	protein biosynthesis	99.27	137	1	0	1	137	3681	3817	4.63e-61	248	control	Mortierella	C2W2	134.132	46.2977	XLOC_000045	XLOC_000045	NODE_374_length_31619_cov_3574.927544:19863-20190	812.647	305.291	-1.41244	no
TCONS_00000212	XM_022025864.1	Lobosporangium transversale ribosomal protein S13 (BCR41DRAFT_363250), partial mRNA	NA	ribosomal protein	biosynthesis of proteins	protein biosynthesis	93.506	462	30	0	2	463	24	485	0	688	warmed	Mortierella	C4W4	22.9783	59.0123	XLOC_000170	XLOC_000170	NODE_46_length_138875_cov_44.500461:6833-8039	16.9399	44.8233	-1.40382	no
TCONS_00000166	XM_022022434.1	Lobosporangium transversale ribosomal protein L34e-domain-containing protein (BCR41DRAFT_344124), mRNA	NA	ribosomal protein	biosynthesis of proteins	protein biosynthesis	93.123	349	24	0	1	349	37	385	1.24e-140	512	warmed	Mortierella	C4W4	3.82971	9.66131	XLOC_000132	XLOC_000132	NODE_357_length_32771_cov_43.767912:18974-19914	4.10533	10.785	-1.39346	no
TCONS_00000050	FJ345353.1	Mucor racemosus strain ATCC 42647 18S ribosomal RNA gene, partial sequence; internal transcribed spacer 1, 5.8S ribosomal RNA gene, and internal transcribed spacer 2, complete sequence; and 28S ribosomal RNA gene, partial sequence	NA	ribosomal protein	biosynthesis of proteins	protein biosynthesis	99.27	137	1	0	1	137	3681	3817	3.48e-61	248	control	Mortierella	C3W3	15.1385	42.8048	XLOC_000047	XLOC_000047	NODE_5083_length_137_cov_8392.182927:0-183	1072.54	2783.09	-1.37566	no
TCONS_00000030	XM_022022371.1	Lobosporangium transversale 40S ribosomal protein S19-A (BCR41DRAFT_343856), mRNA	NA	ribosomal protein	biosynthesis of proteins	protein biosynthesis	85.242	454	67	0	2	455	33	486	2e-127	468	warmed	Mortierella	C4W4	3.82971	9.66131	XLOC_000028	XLOC_000028	NODE_13_length_200292_cov_42.903195:169391-170678	2.48016	6.42194	-1.37258	no
TCONS_00000031	FJ345353.1	Mucor racemosus strain ATCC 42647 18S ribosomal RNA gene, partial sequence; internal transcribed spacer 1, 5.8S ribosomal RNA gene, and internal transcribed spacer 2, complete sequence; and 28S ribosomal RNA gene, partial sequence	NA	ribosomal protein	biosynthesis of proteins	protein biosynthesis	97.767	403	8	1	112	513	3401	3803	0	693	control	Mortierella	C2W2	533.547	199.281	XLOC_000016	XLOC_000016	NODE_1557_length_548_cov_1.146045:133-581	1643.46	646.8	-1.34534	no
TCONS_00000061	XM_022022265.1	Lobosporangium transversale 40S ribosomal protein S18 (BCR41DRAFT_341854), mRNA	NA	ribosomal protein	biosynthesis of proteins	protein biosynthesis	92.903	465	33	0	1	465	355	819	0	676	warmed	Mortierella	C2W2	7.40656	18.1738	XLOC_000055	XLOC_000055	NODE_26_length_161284_cov_44.426536:42821-44143	9.74787	24.6513	-1.3385	no
TCONS_00000025	MH875788.1	Mucor ambiguus strain CBS 126943 large subunit ribosomal RNA gene, partial sequence	NA	ribosomal protein	biosynthesis of proteins	protein biosynthesis	100	268	0	0	1	268	251	518	1.5e-135	496	control	Mortierella	C2W2	61.6014	25.1618	XLOC_000042	XLOC_000042	NODE_374_length_31619_cov_3574.927544:4625-6264	31.5519	13.005	-1.27866	no
TCONS_00000027	JX270211.1	Mortierella sp. 07MA01 28S-18S ribosomal RNA intergenic spacer, partial sequence	NA	ribosomal protein	biosynthesis of proteins	protein biosynthesis	95.385	260	12	0	458	717	1	260	3.43e-111	414	warmed	Mortierella	C3W3	1	2	XLOC_000023	XLOC_000023	NODE_133_length_81635_cov_73.768485:57536-58301	3822.59	9175.35	-1.26321	no
TCONS_00000024	XM_023615165.1	Rhizopus microsporus ATCC 52813 60S ribosomal protein L6 (RHIMIDRAFT_3735), mRNA	NA	ribosomal protein	biosynthesis of proteins	protein biosynthesis	83.122	711	110	6	4	712	197	899	1.02e-179	640	control	Mortierella	C1W1	2.15902	5.26468	XLOC_000023	XLOC_000023	NODE_22_length_151136_cov_69.884810:76302-77155	1.54896	3.7149	-1.26202	no
TCONS_00000078	XR_005086075.1	Mucor racemosus strain ATCC 42647 18S ribosomal RNA gene, partial sequence; internal transcribed spacer 1, 5.8S ribosomal RNA gene, and internal transcribed spacer 2, complete sequence; and 28S ribosomal RNA gene, partial sequence	NA	ribosomal protein	biosynthesis of proteins	protein biosynthesis	98.75	640	8	0	1	640	1370	2009	0	1138	control	Mortierella	C4W4	1	3	XLOC_000076	XLOC_000076	NODE_1439_length_640_cov_7010.757265:0-695	10213.4	24370	-1.25464	no
TCONS_00000102	XM_022025740.1	Lobosporangium transversale ribosomal protein L19/L19e domain-containing protein (BCR41DRAFT_362549), mRNA	NA	ribosomal protein	biosynthesis of proteins	protein biosynthesis	88.434	562	65	0	1	562	21	582	0	678	warmed	Mortierella	C2W2	7.40656	17.1047	XLOC_000095	XLOC_000095	NODE_46_length_138875_cov_44.500461:8889-9933	6.8917	16.2526	-1.23774	no
TCONS_00000042	XM_022023740.1	Lobosporangium transversale ribosomal protein L37ae (BCR41DRAFT_344566), mRNA	NA	ribosomal protein	biosynthesis of proteins	protein biosynthesis	91.786	280	23	0	1	280	626	905	4.44e-104	390	warmed	Mortierella	C4W4	3.82971	8.61684	XLOC_000040	XLOC_000040	NODE_153_length_72752_cov_44.248401:61672-62134	5.69724	13.4281	-1.23692	no
TCONS_00000059	XM_019170332.1	Saitoella complicata NRRL Y-17804 40S ribosomal protein S4 (SAICODRAFT_67689), mRNA	NA	ribosomal protein	biosynthesis of proteins	protein biosynthesis	80.447	716	136	4	1	714	42	755	3.9e-150	544	warmed	Mortierella	C2W2	8.33238	19.2428	XLOC_000053	XLOC_000053	NODE_266_length_47176_cov_47.920375:35291-36350	6.73815	15.8459	-1.23369	no
TCONS_00000005	AY743664.1	Ambomucor seriatoinflatus 18S ribosomal RNA gene, partial sequence; internal transcribed spacer 1, 5.8S ribosomal RNA gene, and internal transcribed spacer 2, complete sequence; and 28S ribosomal RNA gene, partial sequence	NA	ribosomal protein	biosynthesis of proteins	protein biosynthesis	99.622	1588	5	1	1	1587	1790	3377	0	2898	warmed	Mortierella	C2W2	3586.63	7996.46	XLOC_000005	XLOC_000005	NODE_1108_length_1615_cov_70.415385:0-1587	1040.65	2335.21	-1.16607	no
TCONS_00000037	XM_022023968.1	Lobosporangium transversale S2 ribosomal protein (BCR41DRAFT_352547), partial mRNA	NA	ribosomal protein	biosynthesis of proteins	protein biosynthesis	90.813	664	61	0	1	664	28	691	0	889	warmed	Mortierella	C4W4	26.808	57.7067	XLOC_000035	XLOC_000035	NODE_1498_length_665_cov_80.749180:1-729	9.30908	20.3173	-1.126	no
TCONS_00000086	MT649572.1	Aspergillus terreus isolate X-51 small subunit ribosomal RNA gene, partial sequence	NA	ribosomal protein	biosynthesis of proteins	protein biosynthesis	100	209	0	0	1	209	666	874	1.79e-103	387	warmed	Mortierella	C2W2	1	2	XLOC_000080	XLOC_000080	NODE_3935_length_209_cov_1.753247:0-261	246939	534091	-1.11293	no
TCONS_00000259	XM_022022522.1	Lobosporangium transversale ribosomal protein S9 (BCR41DRAFT_344491), mRNA	NA	ribosomal protein	biosynthesis of proteins	protein biosynthesis	89.409	406	43	0	1	406	11	416	6.62e-141	512	warmed	Mortierella	C4W4	11.4891	25.8505	XLOC_000204	XLOC_000204	NODE_70_length_114280_cov_44.388654:18843-19748	11.019	23.7848	-1.11005	no
TCONS_00000249	XM_022024622.1	Lobosporangium transversale ribosomal protein L6e-domain-containing protein (BCR41DRAFT_356283), mRNA	NA	ribosomal protein	biosynthesis of proteins	protein biosynthesis	86.677	668	88	1	2	668	67	734	0	739	warmed	Mortierella	C4W4	3.82971	8.09461	XLOC_000195	XLOC_000195	NODE_65_length_116832_cov_44.202685:32689-33584	1.35985	2.9151	-1.1001	no
TCONS_00000054	FJ345353.1	Mucor racemosus strain ATCC 42647 18S ribosomal RNA gene, partial sequence; internal transcribed spacer 1, 5.8S ribosomal RNA gene, and internal transcribed spacer 2, complete sequence; and 28S ribosomal RNA gene, partial sequence	NA	ribosomal protein	biosynthesis of proteins	protein biosynthesis	100	115	0	0	1	115	3276	3390	1.27e-50	213	control	Mortierella	C3W3	1301.07	3081.94	XLOC_000051	XLOC_000051	NODE_5883_length_115_cov_6350.066667:0-165	261678	559409	-1.09611	no
TCONS_00000018	XM_022023878.1	Lobosporangium transversale 60S ribosomal protein L15 (BCR41DRAFT_351898), partial mRNA	NA	ribosomal protein	biosynthesis of proteins	protein biosynthesis	91.266	458	40	0	1	458	26	483	8.48e-175	625	warmed	Mortierella	C2W2	3.70328	7.48331	XLOC_000015	XLOC_000015	NODE_12_length_202800_cov_44.419907:16427-16888	6.16807	12.9503	-1.07009	no
TCONS_00000053	AY743664.1	Ambomucor seriatoinflatus 18S ribosomal RNA gene, partial sequence; internal transcribed spacer 1, 5.8S ribosomal RNA gene, and internal transcribed spacer 2, complete sequence; and 28S ribosomal RNA gene, partial sequence	NA	ribosomal protein	biosynthesis of proteins	protein biosynthesis	100	150	0	0	1	150	1667	1816	5.91e-70	278	control	Mortierella	C2W2	34861.4	16255.5	XLOC_000013	XLOC_000013	NODE_1423_length_657_cov_3.669435:0-731	49088.1	23471.1	-1.06449	no
TCONS_00000007	XM_018428758.1	Phycomyces blakesleeanus NRRL 1555(-) hypothetical protein mRNA	NA	ribosomal protein	biosynthesis of proteins	protein biosynthesis	83.644	697	108	4	8	701	18	711	0	651	warmed	Mortierella	C2W2	34.2553	53.4522	XLOC_000007	XLOC_000007	NODE_115_length_89237_cov_46.173791:9169-74728	13.231	27.4129	-1.05093	no
TCONS_00000120	XM_022022434.1	Lobosporangium transversale ribosomal protein L34e-domain-containing protein (BCR41DRAFT_344124), mRNA	NA	ribosomal protein	biosynthesis of proteins	protein biosynthesis	93.239	355	23	1	1	355	37	390	8.98e-144	521	warmed	Mortierella	C2W2	5.55492	10.6904	XLOC_000113	XLOC_000113	NODE_7_length_249781_cov_41.478573:131779-132701	14.6907	29.9798	-1.02909	no
TCONS_00000225	XM_022028604.1	Lobosporangium transversale ribosomal protein L32e (BCR41DRAFT_393979), partial mRNA	NA	ribosomal protein	biosynthesis of proteins	protein biosynthesis	90.349	373	34	2	15	386	1	372	1.12e-133	488	warmed	Mortierella	C4W4	19.1485	37.3397	XLOC_000180	XLOC_000180	NODE_56_length_127847_cov_43.433830:103390-107848	21.0173	42.5224	-1.01665	no
TCONS_00000288	XM_022025178.1	Lobosporangium transversale ribosomal protein L6, alpha-beta domain-containing protein (BCR41DRAFT_359127), mRNA	NA	ribosomal protein	biosynthesis of proteins	protein biosynthesis	85.326	552	81	0	1	552	340	891	1.08e-158	571	warmed	Mortierella	C4W4	7.65942	15.1448	XLOC_000226	XLOC_000226	NODE_94_length_98475_cov_45.873024:26399-26951	4.1062	8.29513	-1.01446	no
TCONS_00000068	MH990627.1	Mucor irregularis isolate C3B 18S ribosomal RNA gene, partial sequence; internal transcribed spacer 1, 5.8S ribosomal RNA gene, and internal transcribed spacer 2, complete sequence; and 28S ribosomal RNA gene, partial sequence	NA	ribosomal protein	biosynthesis of proteins	protein biosynthesis	100	106	0	0	1	106	1438	1543	1.7e-45	196	control	Mortierella	C2W2	120.222	59.3818	XLOC_000043	XLOC_000043	NODE_374_length_31619_cov_3574.927544:12876-14589	58.5416	29.1657	-1.00519	no
TCONS_00000028	EF024827.1	Oxytrichidae environmental sample clone Elev_18S_1340 18S ribosomal RNA gene, partial sequence	NA	ribosomal protein	biosynthesis of proteins	protein biosynthesis	99.353	618	4	0	7	624	1	618	0	1120	warmed	Mortierella	C2W2	1	2	XLOC_000025	XLOC_000025	NODE_1541_length_624_cov_5653.019332:0-657	278808	559259	-1.00424	no
TCONS_00000179	XM_022023346.1	Lobosporangium transversale ribosomal protein S9 (BCR41DRAFT_348713), mRNA	NA	ribosomal protein	biosynthesis of proteins	protein biosynthesis	87.776	589	66	6	1	587	23	607	0	684	warmed	Mortierella	C3W3	4.85183	9.72111	XLOC_000164	XLOC_000164	NODE_70_length_114280_cov_44.388654:18586-20091	3.62305	7.25332	-1.00144	no
TCONS_00000289	AJ271061.1	Mucor racemosus 18S rRNA gene, 5.8S rRNA gene, 28S rRNA gene, internal transcribed spacer 1 (ITS1) and internal transcribed spacer 2 (ITS2), strain ATCC1216B	NA	ribosomal protein	biosynthesis of proteins	protein biosynthesis	95.437	504	16	7	1	500	5988	6488	0	797	warmed	Mortierella	C4W4	1	2	XLOC_000227	XLOC_000227	NODE_959_length_2667_cov_5.528714:0-711	2217.98	4418.44	-0.994291	no
TCONS_00000311	MH871934.1	Mucor zonatus strain CBS 367.71A large subunit ribosomal RNA gene, partial sequence	NA	ribosomal protein	biosynthesis of proteins	protein biosynthesis	100	230	0	0	1	230	121	350	4.25e-115	425	control	Mortierella	C4W4	5015.16	9068.43	XLOC_000301	XLOC_000301	NODE_3268_length_230_cov_7645.085714:0-285	19856.4	39065.7	-0.976298	no
TCONS_00000120	XM_022022434.1	Lobosporangium transversale ribosomal protein L34e-domain-containing protein (BCR41DRAFT_344124), mRNA	NA	ribosomal protein	biosynthesis of proteins	protein biosynthesis	93.162	351	24	0	2	352	35	385	5.16e-142	516	warmed	Mortierella	C3W3	3.33563	6.48074	XLOC_000110	XLOC_000110	NODE_357_length_32771_cov_43.767912:18971-19972	4.09037	7.92907	-0.95492	no
TCONS_00000059	XM_022027221.1	Lobosporangium transversale 40S ribosomal protein S17-like protein (BCR41DRAFT_379506), mRNA	NA	ribosomal protein	biosynthesis of proteins	protein biosynthesis	90.341	352	34	0	12	363	346	697	9.28e-126	462	warmed	Mortierella	C4W4	11.4891	21.1504	XLOC_000054	XLOC_000054	NODE_166_length_67426_cov_43.518101:46140-52782	13.4936	25.9254	-0.942091	no
TCONS_00000156	XM_022025950.1	Lobosporangium transversale 60S ribosomal protein L2 (BCR41DRAFT_363809), partial mRNA	NA	ribosomal protein	biosynthesis of proteins	protein biosynthesis	93.62	768	49	0	10	777	1	768	0	1147	warmed	Mortierella	C3W3	11.8263	22.6826	XLOC_000141	XLOC_000141	NODE_51_length_130272_cov_44.838354:19636-21632	5.3874	10.3285	-0.93897	no
TCONS_00000069	XM_022024483.1	Lobosporangium transversale ribosomal protein s23 (BCR41DRAFT_355444), mRNA	NA	ribosomal protein	biosynthesis of proteins	protein biosynthesis	92.825	446	32	0	2	447	16	461	0	647	warmed	Mortierella	C3W3	5.15507	9.72111	XLOC_000064	XLOC_000064	NODE_21_length_168180_cov_45.655578:101186-102653	4.92567	9.27655	-0.913268	no
TCONS_00000037	XM_022025156.1	Lobosporangium transversale 60S ribosomal protein L3 (BCR41DRAFT_358986), mRNA	NA	ribosomal protein	biosynthesis of proteins	protein biosynthesis	90.485	515	47	2	1	514	653	1166	0	678	warmed	Mortierella	C2W2	6.48074	11.7595	XLOC_000033	XLOC_000033	NODE_1695_length_518_cov_71.265659:1-567	7.51091	13.9925	-0.897594	no
TCONS_00000029	FJ345353.1	Mucor racemosus strain ATCC 42647 18S ribosomal RNA gene, partial sequence; internal transcribed spacer 1, 5.8S ribosomal RNA gene, and internal transcribed spacer 2, complete sequence; and 28S ribosomal RNA gene, partial sequence	NA	ribosomal protein	biosynthesis of proteins	protein biosynthesis	97.767	403	8	1	517	918	3401	3803	0	693	control	Mortierella	C3W3	1	2	XLOC_000028	XLOC_000028	NODE_315_length_37898_cov_97.191872:16015-16937	82639	152844	-0.887165	no
TCONS_00000060	XM_022025096.1	Lobosporangium transversale ribosomal L18ae/LX protein domain-domain-containing protein (BCR41DRAFT_358704), mRNA	NA	ribosomal protein	biosynthesis of proteins	protein biosynthesis	89.884	346	35	0	26	371	27	372	9.35e-121	446	warmed	Mortierella	C4W4	15.3188	26.895	XLOC_000055	XLOC_000055	NODE_1675_length_524_cov_73.848614:55-555	15.0917	27.5245	-0.866961	no
TCONS_00000032	MH871934.1	Mucor zonatus strain CBS 367.71A large subunit ribosomal RNA gene, partial sequence	NA	ribosomal protein	biosynthesis of proteins	protein biosynthesis	100	230	0	0	1	230	121	350	1.99e-114	425	control	Mortierella	C2W2	918.059	534.436	XLOC_000046	XLOC_000046	NODE_374_length_31619_cov_3574.927544:20557-30281	584.168	320.339	-0.866785	no
TCONS_00000194	XM_022030698.1	Lobosporangium transversale ribosomal protein S15 (BCR41DRAFT_426197), partial mRNA	NA	ribosomal protein	biosynthesis of proteins	protein biosynthesis	88.791	455	51	0	1	455	14	468	1.03e-154	558	warmed	Mortierella	C3W3	7.27774	12.9615	XLOC_000178	XLOC_000178	NODE_90_length_99728_cov_45.195198:48727-49267	6.33509	11.2707	-0.83114	no
TCONS_00000222	XM_022022403.1	Lobosporangium transversale ribosomal protein L23a (BCR41DRAFT_343997), mRNA	NA	ribosomal protein	biosynthesis of proteins	protein biosynthesis	91.355	428	37	0	21	448	86	513	3.84e-163	586	warmed	Mortierella	C4W4	7.65942	14.1003	XLOC_000179	XLOC_000179	NODE_56_length_127847_cov_43.433830:68759-70405	6.07676	10.7465	-0.822493	no
TCONS_00000034	MH878373.1	Penicillium lanosum strain CBS 515.73 large subunit ribosomal RNA gene, partial sequence	NA	ribosomal protein	biosynthesis of proteins	protein biosynthesis	98.141	538	6	1	1	538	76	609	0	946	warmed	Mortierella	C2W2	1	2	XLOC_000031	XLOC_000031	NODE_1644_length_538_cov_1.424431:0-600	53589.8	93325	-0.800305	no
TCONS_00000087	XM_022024562.1	Lobosporangium transversale ribosomal protein L1-like protein (BCR41DRAFT_355979), mRNA	NA	ribosomal protein	biosynthesis of proteins	protein biosynthesis	91.049	648	56	2	1	647	37	683	0	874	warmed	Mortierella	C2W2	21.2939	36.3475	XLOC_000081	XLOC_000081	NODE_397_length_28419_cov_44.020131:25751-26560	14.4164	24.9836	-0.79327	no
TCONS_00000181	XM_022027048.1	Lobosporangium transversale ribosomal protein L23/L15e core domain-containing protein (BCR41DRAFT_376440), partial mRNA	NA	ribosomal protein	biosynthesis of proteins	protein biosynthesis	92.386	394	30	0	5	398	3	396	1.21e-155	562	warmed	Mortierella	C4W4	19.1485	31.8562	XLOC_000143	XLOC_000143	NODE_396_length_28670_cov_44.368303:23993-25079	15.9015	27.5144	-0.791024	no
TCONS_00000117	XM_022025268.1	Lobosporangium transversale ribosomal protein L10e/L16 (BCR41DRAFT_359829), partial mRNA	NA	ribosomal protein	biosynthesis of proteins	protein biosynthesis	89.406	623	64	2	10	631	1	622	0	784	warmed	Mortierella	C2W2	8.33238	13.8976	XLOC_000110	XLOC_000110	NODE_69_length_114317_cov_45.055346:88049-90271	5.69979	9.65333	-0.760118	no
TCONS_00000051	XM_022027221.1	Lobosporangium transversale 40S ribosomal protein S17-like protein (BCR41DRAFT_379506), mRNA	NA	ribosomal protein	biosynthesis of proteins	protein biosynthesis	89.817	383	36	3	10	390	346	727	1.11e-133	488	warmed	Mortierella	C3W3	5.76155	9.72111	XLOC_000046	XLOC_000046	NODE_166_length_67426_cov_43.518101:46142-46585	7.22351	12.1588	-0.751229	no
TCONS_00000014	AY743664.1	Ambomucor seriatoinflatus 18S ribosomal RNA gene, partial sequence; internal transcribed spacer 1, 5.8S ribosomal RNA gene, and internal transcribed spacer 2, complete sequence; and 28S ribosomal RNA gene, partial sequence	NA	ribosomal protein	biosynthesis of proteins	protein biosynthesis	95.009	1082	38	3	1	1066	559	1640	0	1685	warmed	Mortierella	C2W2	1	2	XLOC_000011	XLOC_000011	NODE_1250_length_1066_cov_2327.080119:0-1133	123543	207810	-0.750252	no
TCONS_00000021	DQ266429.1	Metschnikowia aberdeeniae strain SUB 05-213.1 (ex-type) small subunit ribosomal RNA gene, partial sequence; internal transcribed spacer 1, 5.8S ribosomal RNA gene, internal transcribed spacer 2, and large subunit ribosomal RNA gene, complete sequence; and intergenic spacer, partial sequence	NA	ribosomal protein	biosynthesis of proteins	protein biosynthesis	99.127	229	1	1	3	231	3729	3956	4.2e-110	411	control	Mortierella	C3W3	1	2	XLOC_000021	XLOC_000021	NODE_256_length_46257_cov_126.546124:3519-36616	1368680	2285480	-0.739712	no
TCONS_00000564	MH130212.1	Rhizopus oryzae strain RI internal transcribed spacer 1, partial sequence; 5.8S ribosomal RNA gene and internal transcribed spacer 2, complete sequence; and large subunit ribosomal RNA gene, partial sequence	NA	ribosomal protein	biosynthesis of proteins	protein biosynthesis	100	106	0	0	1	106	539	644	1.12e-45	196	control	Mortierella	C4W4	374.201	576.349	XLOC_000542	XLOC_000542	NODE_7039_length_106_cov_7132.647059:0-155	143836	239823	-0.737545	no
TCONS_00000020	KR952335.1	Penicillium roqueforti strain UASWS P1 mitochondrion, complete genome	NA	ribosomal protein	biosynthesis of proteins	protein biosynthesis	93.309	269	14	4	35	300	17559	17292	4.23e-105	394	control	Mortierella	C3W3	168.206	291.31	XLOC_000020	XLOC_000020	NODE_2430_length_300_cov_0.918367:0-300	1153.59	1918.07	-0.733525	no
TCONS_00000019	JX270211.1	Mortierella sp. 07MA01 28S-18S ribosomal RNA intergenic spacer, partial sequence	NA	ribosomal protein	biosynthesis of proteins	protein biosynthesis	95.385	260	12	0	479	738	1	260	3.37e-111	414	warmed	Mortierella	C2W2	1	2	XLOC_000016	XLOC_000016	NODE_133_length_81635_cov_73.768485:57515-58268	7781.35	12914.7	-0.730922	no
TCONS_00000006	XM_022025208.1	Lobosporangium transversale putative 40S ribosomal protein RPS3 (BCR41DRAFT_359384), mRNA	NA	ribosomal protein	biosynthesis of proteins	protein biosynthesis	88.591	596	66	2	2	596	51	645	0	723	warmed	Mortierella	C2W2	4.6291	7.48331	XLOC_000006	XLOC_000006	NODE_1143_length_1438_cov_91.210412:39-635	4.93302	8.16918	-0.72772	no
TCONS_00000005	AY743664.1	Ambomucor seriatoinflatus 18S ribosomal RNA gene, partial sequence; internal transcribed spacer 1, 5.8S ribosomal RNA gene, and internal transcribed spacer 2, complete sequence; and 28S ribosomal RNA gene, partial sequence	NA	ribosomal protein	biosynthesis of proteins	protein biosynthesis	99.874	796	1	0	1	796	727	1522	0	1465	control	Mortierella	C3W3	1	2	XLOC_000005	XLOC_000005	NODE_1308_length_796_cov_7259.846154:0-856	82635.1	136318	-0.722149	no
TCONS_00000024	XM_022023878.1	Lobosporangium transversale 60S ribosomal protein L15 (BCR41DRAFT_351898), partial mRNA	NA	ribosomal protein	biosynthesis of proteins	protein biosynthesis	90.968	620	56	0	5	624	20	639	0	835	warmed	Mortierella	C3W3	7.88422	12.9615	XLOC_000020	XLOC_000020	NODE_12_length_202800_cov_44.419907:16171-16898	4.29667	7.06001	-0.716451	no
TCONS_00000053	XM_022022403.1	Lobosporangium transversale ribosomal protein L23a (BCR41DRAFT_343997), mRNA	NA	ribosomal protein	biosynthesis of proteins	protein biosynthesis	92.461	451	32	1	3	451	86	536	3.09e-180	643	warmed	Mortierella	C4W4	15.3188	24.2838	XLOC_000048	XLOC_000048	NODE_161_length_70093_cov_44.124689:58704-59421	11.6328	19.0155	-0.708977	no
TCONS_00000285	XM_022030698.1	Lobosporangium transversale ribosomal protein S15 (BCR41DRAFT_426197), partial mRNA	NA	ribosomal protein	biosynthesis of proteins	protein biosynthesis	90.024	421	42	0	19	439	48	468	6.52e-151	545	warmed	Mortierella	C4W4	7.65942	12.0114	XLOC_000223	XLOC_000223	NODE_90_length_99728_cov_45.195198:48743-49202	5.74246	9.28255	-0.692852	no
TCONS_00000146	KJ561171.1	Mucor circinelloides f. lusitanicus strain CBS 277.49 mitochondrion, complete genome	NA	ribosomal protein	biosynthesis of proteins	protein biosynthesis	91.36	1250	107	1	330	1579	18688	19936	0	1709	warmed	Mortierella	C3W3	6.06478	9.72111	XLOC_000133	XLOC_000133	NODE_446_length_23100_cov_4.666033:2043-3753	1.11317	1.78396	-0.680409	no
TCONS_00000006	EF434139.1	Uncultured fungus clone TN19_OTU16 small subunit ribosomal RNA gene, partial sequence; internal transcribed spacer 1, 5.8S ribosomal RNA gene, and internal transcribed spacer 2, complete sequence; and large subunit ribosomal RNA gene, partial sequence	NA	ribosomal protein	biosynthesis of proteins	protein biosynthesis	99.588	971	4	0	11	981	1	971	0	1772	control	Mortierella	C2W2	69.5499	33.2135	XLOC_000018	XLOC_000018	NODE_171_length_60143_cov_71.602450:12332-12505	8480.11	5297.53	-0.678763	no
TCONS_00000047	KR809877.1	Mucor circinelloides f. lusitanicus strain CBS 277.49 mitochondrion, complete genome	NA	ribosomal protein	biosynthesis of proteins	protein biosynthesis	98.479	1052	14	2	100	1149	6059	7110	0	1853	control	Mortierella	C2W2	1047.22	660.245	XLOC_000041	XLOC_000041	NODE_374_length_31619_cov_3574.927544:442-3235	296.569	187.916	-0.658285	no
TCONS_00000004	XM_022021871.1	Lobosporangium transversale 60S ribosomal protein L7 (BCR41DRAFT_333005), mRNA	NA	ribosomal protein	biosynthesis of proteins	protein biosynthesis	89.048	630	67	2	8	636	132	760	0	780	warmed	Mortierella	C2W2	11.1098	17.1047	XLOC_000004	XLOC_000004	NODE_10_length_226172_cov_45.535232:87049-87749	9.24915	14.5085	-0.649506	no
TCONS_00000025	XM_022023968.1	Lobosporangium transversale S2 ribosomal protein (BCR41DRAFT_352547), partial mRNA	NA	ribosomal protein	biosynthesis of proteins	protein biosynthesis	90.61	607	57	0	1	607	80	686	0	806	warmed	Mortierella	C2W2	9.2582	13.8976	XLOC_000022	XLOC_000022	NODE_1498_length_665_cov_80.749180:6-613	9.58287	14.7252	-0.619758	no
TCONS_00000078	DQ273794.1	Mortierella verticillata isolate AFTOL-ID 141 28S ribosomal RNA gene, partial sequence	NA	ribosomal protein	biosynthesis of proteins	protein biosynthesis	95.261	211	10	0	51	261	3036	3246	1.04e-87	335	warmed	Mortierella	C3W3	148.284	230.066	XLOC_000073	XLOC_000073	NODE_239_length_52377_cov_51.276213:50369-50680	418.77	641.158	-0.614522	no
TCONS_00000104	XM_022025755.1	Lobosporangium transversale 60S ribosomal protein L2 (BCR41DRAFT_362641), partial mRNA	NA	ribosomal protein	biosynthesis of proteins	protein biosynthesis	92.969	768	54	0	10	777	1	768	0	1120	warmed	Mortierella	C2W2	21.2939	32.0713	XLOC_000097	XLOC_000097	NODE_51_length_130272_cov_44.838354:19636-21609	14.5914	22.3161	-0.612967	no
TCONS_00000009	XM_018429158.1	Phycomyces blakesleeanus NRRL 1555(-) hypothetical protein mRNA	NA	ribosomal protein	biosynthesis of proteins	protein biosynthesis	83.466	502	78	5	41	539	86	585	9.28e-126	462	warmed	Mortierella	C4W4	3.82971	5.74456	XLOC_000007	XLOC_000007	NODE_10_length_226172_cov_45.535232:215238-216163	1.7835	2.72551	-0.611815	no
TCONS_00000067	AY863211.1	Mortierella verticillata mitochondrion, complete genome	NA	ribosomal protein	biosynthesis of proteins	protein biosynthesis	91.228	285	22	3	6	289	6431	6149	9.72e-103	385	warmed	Mortierella	C2W2	12.9615	18.1738	XLOC_000061	XLOC_000061	NODE_294_length_43124_cov_1438.735169:21654-21952	59.0936	90.2529	-0.610971	no
TCONS_00000029	KU354788.1	Fungal sp. strain EFOMIA09 18S ribosomal RNA gene, partial sequence	NA	ribosomal protein	biosynthesis of proteins	protein biosynthesis	100	605	0	0	1	605	477	1081	0	1118	warmed	Mortierella	C2W2	1	2	XLOC_000026	XLOC_000026	NODE_1560_length_605_cov_5512.880000:0-686	185553	278351	-0.585074	no
TCONS_00000200	DQ273794.1	Mortierella verticillata isolate AFTOL-ID 141 28S ribosomal RNA gene, partial sequence	NA	ribosomal protein	biosynthesis of proteins	protein biosynthesis	99.438	178	1	0	1	178	1777	1954	6.24e-84	324	warmed	Mortierella	C4W4	1	1	XLOC_000159	XLOC_000159	NODE_4301_length_178_cov_5436.869919:0-224	59135.6	88672.5	-0.58446	no
TCONS_00000122	XM_022025864.1	Lobosporangium transversale ribosomal protein S13 (BCR41DRAFT_363250), partial mRNA	NA	ribosomal protein	biosynthesis of proteins	protein biosynthesis	93.978	465	28	0	1	465	31	495	0	704	warmed	Mortierella	C4W4	22.9783	33.4229	XLOC_000097	XLOC_000097	NODE_26_length_161284_cov_44.426536:42817-44143	13.258	19.735	-0.573893	no
TCONS_00000011	XM_022030631.1	Lobosporangium transversale ribosomal protein S30 (BCR41DRAFT_425804), mRNA	NA	ribosomal protein	biosynthesis of proteins	protein biosynthesis	95.263	190	9	0	40	229	359	548	2.14e-77	302	warmed	Mortierella	C4W4	3.82971	5.22233	XLOC_000009	XLOC_000009	NODE_113_length_89488_cov_42.787472:77410-77836	20.9917	31.0284	-0.56377	no
TCONS_00000022	XM_022023346.1	Lobosporangium transversale ribosomal protein S9 (BCR41DRAFT_348713), mRNA	NA	ribosomal protein	biosynthesis of proteins	protein biosynthesis	91.403	442	38	0	1	442	39	480	4.05e-169	606	warmed	Mortierella	C4W4	7.65942	10.7058	XLOC_000020	XLOC_000020	NODE_129_length_82400_cov_44.204518:44955-45879	6.18731	8.93359	-0.529928	no
TCONS_00000428	FJ345353.1	Mucor racemosus strain ATCC 42647 18S ribosomal RNA gene, partial sequence; internal transcribed spacer 1, 5.8S ribosomal RNA gene, and internal transcribed spacer 2, complete sequence; and 28S ribosomal RNA gene, partial sequence	NA	ribosomal protein	biosynthesis of proteins	protein biosynthesis	95.625	160	5	2	1	159	3824	3982	2.78e-63	255	control	Mortierella	C4W4	1376.37	1855.11	XLOC_000414	XLOC_000414	NODE_4446_length_159_cov_7488.490385:0-204	24683.3	35258.1	-0.514419	no
TCONS_00000032	FJ553914.1	Uncultured Mortierella clone LTSP_EUKA_P4O11 18S ribosomal RNA, 18S-25/28S ribosomal RNA intergenic spacer, partial sequence	NA	ribosomal protein	biosynthesis of proteins	protein biosynthesis	100	542	0	0	1	542	131	672	0	1002	warmed	Mortierella	C2W2	6705.71	9307.11	XLOC_000029	XLOC_000029	NODE_1628_length_543_cov_5422.354508:1-600	7088.85	10076.9	-0.507428	no
TCONS_00000186	XM_022022434.1	Lobosporangium transversale ribosomal protein L34e-domain-containing protein (BCR41DRAFT_344124), mRNA	NA	ribosomal protein	biosynthesis of proteins	protein biosynthesis	93.239	355	23	1	1	355	37	390	1e-143	521	warmed	Mortierella	C3W3	4.54859	6.48074	XLOC_000171	XLOC_000171	NODE_7_length_249781_cov_41.478573:131779-132740	6.74859	9.58191	-0.505727	no
TCONS_00000062	XM_022025156.1	Lobosporangium transversale 60S ribosomal protein L3 (BCR41DRAFT_358986), mRNA	NA	ribosomal protein	biosynthesis of proteins	protein biosynthesis	90.504	516	47	2	1	515	652	1166	0	680	warmed	Mortierella	C4W4	30.6377	42.3009	XLOC_000057	XLOC_000057	NODE_1695_length_518_cov_71.265659:0-556	16.2247	22.8809	-0.495952	no
TCONS_00000036	XM_022025581.1	Lobosporangium transversale 50S ribosomal protein L30e-like protein (BCR41DRAFT_361678), mRNA	NA	ribosomal protein	biosynthesis of proteins	protein biosynthesis	88.557	402	46	0	70	471	49	450	1.65e-133	488	warmed	Mortierella	C3W3	6.9745	9.72111	XLOC_000031	XLOC_000031	NODE_150_length_73634_cov_43.353688:5070-5816	4.59179	6.396	-0.478113	no
TCONS_00000161	XM_022026659.1	Lobosporangium transversale ribosomal protein L5 domain-containing protein (BCR41DRAFT_372176), partial mRNA	NA	ribosomal protein	biosynthesis of proteins	protein biosynthesis	90.873	504	46	0	52	555	1	504	0	676	warmed	Mortierella	C3W3	6.9745	9.72111	XLOC_000146	XLOC_000146	NODE_59_length_123518_cov_44.197630:78119-79516	5.0694	7.06043	-0.477941	no
TCONS_00000089	XM_022024483.1	Lobosporangium transversale ribosomal protein s23 (BCR41DRAFT_355444), mRNA	NA	ribosomal protein	biosynthesis of proteins	protein biosynthesis	93.13	393	27	0	52	444	23	415	3.18e-160	577	warmed	Mortierella	C4W4	11.4891	15.4059	XLOC_000075	XLOC_000075	NODE_21_length_168180_cov_45.655578:101292-102225	8.99446	12.4476	-0.468759	no
TCONS_00000027	AJ249749.1	Mortierella alpina rpl27A gene for putative 60S ribosomal protein L27A, exons 1-3	NA	ribosomal protein	biosynthesis of proteins	protein biosynthesis	92.821	390	25	2	65	451	781	1170	7.05e-156	562	warmed	Mortierella	C2W2	6.48074	8.55236	XLOC_000024	XLOC_000024	NODE_153_length_72752_cov_44.248401:35104-36141	10.0097	13.6869	-0.451397	no
TCONS_00000190	XM_022027222.1	Lobosporangium transversale 60S ribosomal protein L5-2 (BCR41DRAFT_379516), partial mRNA	NA	ribosomal protein	biosynthesis of proteins	protein biosynthesis	89.205	880	90	4	29	904	43	921	0	1094	warmed	Mortierella	C3W3	15.162	19.4422	XLOC_000175	XLOC_000175	NODE_88_length_100745_cov_44.607081:41403-43133	5.51308	7.49761	-0.443572	no
TCONS_00000018	MK092330.1	Phlyctis petraea voucher 49648 18S small subunit ribosomal RNA gene, internal transcribed spacer 1, 5.8S ribosomal RNA gene, internal transcribed spacer 2, and 26S large subunit ribosomal RNA gene, complete sequence	NA	ribosomal protein	biosynthesis of proteins	protein biosynthesis	99.225	129	1	0	43	171	6092	6220	1.3e-56	233	control	Mortierella	C2W2	6.95499	5.03236	XLOC_000012	XLOC_000012	NODE_1393_length_674_cov_1.405493:11-692	10.8371	8.06245	-0.426686	no
TCONS_00000080	XM_022026989.1	Lobosporangium transversale 50S ribosomal protein L22 (BCR41DRAFT_375885), partial mRNA	NA	ribosomal protein	biosynthesis of proteins	protein biosynthesis	88.662	538	57	4	1	536	8	543	0	652	warmed	Mortierella	C2W2	7.40656	9.6214	XLOC_000074	XLOC_000074	NODE_323_length_37889_cov_43.936539:26857-27741	9.37624	12.5379	-0.419214	no
TCONS_00000131	XM_022023617.1	Lobosporangium transversale ribosomal protein S8e/ribosomal biogenesis NSA2 (BCR41DRAFT_350162), mRNA	NA	ribosomal protein	biosynthesis of proteins	protein biosynthesis	87.891	479	57	1	146	624	1	478	1e-155	562	warmed	Mortierella	C3W3	2.42591	3.24037	XLOC_000119	XLOC_000119	NODE_399_length_28067_cov_43.831251:2923-4624	1.49582	1.99684	-0.416782	no
TCONS_00000044	FJ345353.1	Mucor racemosus strain ATCC 42647 18S ribosomal RNA gene, partial sequence; internal transcribed spacer 1, 5.8S ribosomal RNA gene, and internal transcribed spacer 2, complete sequence; and 28S ribosomal RNA gene, partial sequence	NA	ribosomal protein	biosynthesis of proteins	protein biosynthesis	100	187	0	0	1	187	3336	3522	1.2e-90	346	control	Mortierella	C3W3	1	2	XLOC_000041	XLOC_000041	NODE_3929_length_187_cov_7097.704545:0-247	1267930	1651390	-0.381206	no
TCONS_00000034	HM117807.1	Penicillium ulaiense 28S ribosomal RNA gene, partial sequence; 28S-18S ribosomal RNA intergenic spacer, complete sequence; and 18S ribosomal RNA gene, partial sequence	NA	ribosomal protein	biosynthesis of proteins	protein biosynthesis	100	223	0	0	1	223	177	399	3.19e-111	412	warmed	Mortierella	C3W3	1553.49	2051.15	XLOC_000029	XLOC_000029	NODE_1494_length_670_cov_1.385366:0-223	12830.1	16422.7	-0.356159	no
TCONS_00000023	XM_022023878.1	Lobosporangium transversale 60S ribosomal protein L15 (BCR41DRAFT_351898), partial mRNA	NA	ribosomal protein	biosynthesis of proteins	protein biosynthesis	91.134	485	41	1	21	503	11	495	0	656	warmed	Mortierella	C4W4	30.6377	38.123	XLOC_000021	XLOC_000021	NODE_12_length_202800_cov_44.419907:16417-16921	19.2707	24.5924	-0.351804	no
TCONS_00000152	XM_022029666.1	Lobosporangium transversale S25 ribosomal protein-domain-containing protein (BCR41DRAFT_418756), mRNA	NA	ribosomal protein	biosynthesis of proteins	protein biosynthesis	84.11	365	49	7	11	372	612	970	4.79e-90	344	warmed	Mortierella	C4W4	3.82971	4.7001	XLOC_000124	XLOC_000124	NODE_330_length_36830_cov_43.324895:34546-35786	3.75256	4.78341	-0.350164	no
TCONS_00000056	FJ553914.1	Uncultured Mortierella clone LTSP_EUKA_P4O11 18S ribosomal RNA, 18S-25/28S ribosomal RNA intergenic spacer, partial sequence	NA	ribosomal protein	biosynthesis of proteins	protein biosynthesis	100	543	0	0	1	543	131	673	0	1003	warmed	Mortierella	C4W4	1	1	XLOC_000051	XLOC_000051	NODE_1628_length_543_cov_5422.354508:0-592	6043.9	7684.48	-0.346468	no
TCONS_00000020	MH047197.1	Mortierella elongata 18S ribosomal RNA gene, partial sequence; internal transcribed spacer 1, 5.8S ribosomal RNA gene, and internal transcribed spacer 2, complete sequence; and 28S ribosomal RNA gene, partial sequence	NA	ribosomal protein	biosynthesis of proteins	protein biosynthesis	99.271	823	2	1	1	819	3320	4142	0	1483	warmed	Mortierella	C2W2	1	2	XLOC_000017	XLOC_000017	NODE_1358_length_819_cov_4754.253927:0-891	159652	201599	-0.336558	no
TCONS_00000086	MH876022.1	Mortierella parvispora strain CBS 127404 large subunit ribosomal RNA gene, partial sequence	NA	ribosomal protein	biosynthesis of proteins	protein biosynthesis	100	356	0	0	1	356	294	649	0	658	warmed	Mortierella	C4W4	7008.37	8463.57	XLOC_000073	XLOC_000073	NODE_2111_length_356_cov_6189.438538:0-400	6980.1	8759.37	-0.327579	no
TCONS_00000246	XM_022023257.1	Lobosporangium transversale ribosomal protein S6e-domain-containing protein (BCR41DRAFT_348265), mRNA	NA	ribosomal protein	biosynthesis of proteins	protein biosynthesis	89.912	684	67	2	35	717	1	683	0	880	warmed	Mortierella	C4W4	68.9348	85.124	XLOC_000194	XLOC_000194	NODE_64_length_118671_cov_49.079399:70276-71651	21.7174	26.9575	-0.311835	no
TCONS_00000072	XM_022025076.1	Lobosporangium transversale ribosomal S3Ae family-domain-containing protein (BCR41DRAFT_358644), mRNA	NA	ribosomal protein	biosynthesis of proteins	protein biosynthesis	92.169	779	61	0	9	787	357	1135	0	1101	warmed	Mortierella	C4W4	68.9348	88.5185	XLOC_000067	XLOC_000067	NODE_195_length_61286_cov_45.420343:6100-7811	23.6065	29.1244	-0.303044	no
TCONS_00000145	KR809877.1	Mucor circinelloides f. lusitanicus strain CBS 277.49 mitochondrion, complete genome	NA	ribosomal protein	biosynthesis of proteins	protein biosynthesis	95.152	1485	72	0	143	1627	30875	29391	0	2344	warmed	Mortierella	C3W3	7.88422	9.72111	XLOC_000132	XLOC_000132	NODE_446_length_23100_cov_4.666033:16084-17711	1.53296	1.88977	-0.301891	no
TCONS_00000020	XM_022024801.1	Lobosporangium transversale 40S ribosomal protein S11 (BCR41DRAFT_357086), mRNA	NA	ribosomal protein	biosynthesis of proteins	protein biosynthesis	90.476	483	41	5	1	480	17	497	6.69e-177	632	warmed	Mortierella	C4W4	15.3188	18.2782	XLOC_000018	XLOC_000018	NODE_128_length_82520_cov_46.228291:61005-62394	8.39348	10.237	-0.286452	no
TCONS_00000103	XM_022025864.1	Lobosporangium transversale ribosomal protein S13 (BCR41DRAFT_363250), partial mRNA	NA	ribosomal protein	biosynthesis of proteins	protein biosynthesis	93.541	449	29	0	1	449	31	479	0	669	warmed	Mortierella	C2W2	5.55492	6.41427	XLOC_000096	XLOC_000096	NODE_46_length_138875_cov_44.500461:6839-7730	9.73151	11.699	-0.26565	no
TCONS_00000043	DQ273794.1	Mortierella verticillata isolate AFTOL-ID 141 28S ribosomal RNA gene, partial sequence	NA	ribosomal protein	biosynthesis of proteins	protein biosynthesis	98.039	408	8	0	1	408	1922	2329	0	710	warmed	Mortierella	C2W2	1	2	XLOC_000039	XLOC_000039	NODE_1938_length_408_cov_5590.147309:0-457	145032	172853	-0.253174	no
TCONS_00000148	XM_022026989.1	Lobosporangium transversale 50S ribosomal protein L22 (BCR41DRAFT_375885), partial mRNA	NA	ribosomal protein	biosynthesis of proteins	protein biosynthesis	89.503	543	57	0	1	543	1	543	0	688	warmed	Mortierella	C4W4	30.6377	34.9896	XLOC_000121	XLOC_000121	NODE_323_length_37889_cov_43.936539:26852-27754	16.2743	19.3131	-0.246984	no
TCONS_00000107	XM_022024483.1	Lobosporangium transversale ribosomal protein s23 (BCR41DRAFT_355444), mRNA	NA	ribosomal protein	biosynthesis of proteins	protein biosynthesis	92.667	450	32	1	1	450	13	461	0	647	warmed	Mortierella	C3W3	13.6458	16.2019	XLOC_000099	XLOC_000099	NODE_307_length_41697_cov_43.956991:28433-29958	11.8032	13.9994	-0.246187	no
TCONS_00000253	XM_022027335.1	Lobosporangium transversale 40S ribosomal protein S8 (BCR41DRAFT_381942), partial mRNA	NA	ribosomal protein	biosynthesis of proteins	protein biosynthesis	88.487	608	70	0	1	608	9	616	0	736	warmed	Mortierella	C4W4	7.65942	8.61684	XLOC_000198	XLOC_000198	NODE_68_length_114665_cov_41.701623:76793-77744	3.10813	3.55366	-0.193259	no
TCONS_00000458	DQ273812.1	Cokeromyces recurvatus isolate AFTOL-ID 627 28S ribosomal RNA gene, partial sequence	NA	ribosomal protein	biosynthesis of proteins	protein biosynthesis	97.183	142	4	0	1	142	2647	2788	7.79e-59	241	control	Mortierella	C4W4	602.163	654.419	XLOC_000442	XLOC_000442	NODE_4927_length_142_cov_6694.206897:0-191	16824.9	19186.5	-0.189494	no
TCONS_00000013	XM_022021754.1	Lobosporangium transversale ribosomal protein L4 domain-containing protein (BCR41DRAFT_330540), mRNA	NA	ribosomal protein	biosynthesis of proteins	protein biosynthesis	89.709	1030	106	0	36	1065	44	1073	0	1315	warmed	Mortierella	C4W4	118.721	132.908	XLOC_000011	XLOC_000011	NODE_115_length_89237_cov_46.173791:73300-74372	24.4021	27.5418	-0.174618	no
TCONS_00000039	AJ249749.1	Mortierella alpina rpl27A gene for putative 60S ribosomal protein L27A, exons 1-3	NA	ribosomal protein	biosynthesis of proteins	protein biosynthesis	92.821	390	25	2	74	460	781	1170	7.21e-156	562	warmed	Mortierella	C3W3	5.76155	6.48074	XLOC_000034	XLOC_000034	NODE_153_length_72752_cov_44.248401:35103-36261	5.96033	6.69399	-0.167474	no
TCONS_00000122	XM_022027222.1	Lobosporangium transversale 60S ribosomal protein L5-2 (BCR41DRAFT_379516), partial mRNA	NA	ribosomal protein	biosynthesis of proteins	protein biosynthesis	90.244	779	74	2	27	804	43	820	0	1016	warmed	Mortierella	C2W2	22.2197	24.588	XLOC_000115	XLOC_000115	NODE_88_length_100745_cov_44.607081:41405-42990	14.1919	15.9305	-0.166724	no
TCONS_00000014	NG_057970.1	Mucor endophyticus CBS 385.95 28S rRNA gene, partial sequence; from TYPE material	NA	ribosomal protein	biosynthesis of proteins	protein biosynthesis	100	523	0	0	1	523	826	1348	0	966	control	Mortierella	C3W3	1	1	XLOC_000014	XLOC_000014	NODE_1604_length_523_cov_6549.089744:0-596	521566	580300	-0.153949	no
TCONS_00000079	XM_022023592.1	Lobosporangium transversale ribosomal protein L10-domain-containing protein (BCR41DRAFT_350059), mRNA	NA	ribosomal protein	biosynthesis of proteins	protein biosynthesis	87.893	826	98	2	70	894	1	825	0	970	warmed	Mortierella	C4W4	76.5942	94.5242	XLOC_000071	XLOC_000071	NODE_202_length_59593_cov_44.982314:782-25390	23.5049	26.0809	-0.150032	no
TCONS_00000152	XM_022025864.1	Lobosporangium transversale ribosomal protein S13 (BCR41DRAFT_363250), partial mRNA	NA	ribosomal protein	biosynthesis of proteins	protein biosynthesis	93.644	472	30	0	1	472	24	495	0	706	warmed	Mortierella	C3W3	10.0069	9.72111	XLOC_000138	XLOC_000138	NODE_46_length_138875_cov_44.500461:6487-8038	11.5265	12.784	-0.149385	no
TCONS_00000014	XM_022026659.1	Lobosporangium transversale ribosomal protein L5 domain-containing protein (BCR41DRAFT_372176), partial mRNA	NA	ribosomal protein	biosynthesis of proteins	protein biosynthesis	90.675	504	47	0	38	541	1	504	0	671	warmed	Mortierella	C4W4	49.7862	53.5289	XLOC_000012	XLOC_000012	NODE_120_length_87650_cov_46.802489:68449-69131	25.6617	28.1657	-0.134323	no
TCONS_00000055	DQ273794.1	Mortierella verticillata isolate AFTOL-ID 141 28S ribosomal RNA gene, partial sequence	NA	ribosomal protein	biosynthesis of proteins	protein biosynthesis	95.261	211	10	0	58	268	3036	3246	1.09e-87	335	warmed	Mortierella	C2W2	227.752	231.983	XLOC_000049	XLOC_000049	NODE_239_length_52377_cov_51.276213:22227-50687	833.194	913.959	-0.133477	no
TCONS_00000031	XM_022024345.1	Lobosporangium transversale 40S ribosomal protein S22-A (BCR41DRAFT_354636), mRNA	NA	ribosomal protein	biosynthesis of proteins	protein biosynthesis	93.932	412	23	1	22	433	41	450	1.45e-173	621	warmed	Mortierella	C4W4	34.4674	36.5563	XLOC_000029	XLOC_000029	NODE_13_length_200292_cov_42.903195:96535-97334	27.592	30.2222	-0.131359	no
TCONS_00000125	XM_022023437.1	Lobosporangium transversale 60S ribosomal protein L16 (BCR41DRAFT_349271), mRNA	NA	ribosomal protein	biosynthesis of proteins	protein biosynthesis	89.836	610	60	2	1	609	22	630	0	782	warmed	Mortierella	C3W3	3.03239	3.24037	XLOC_000115	XLOC_000115	NODE_369_length_31323_cov_42.302418:20013-21588	1.78099	1.90208	-0.0948985	no
TCONS_00000174	XM_022027335.1	Lobosporangium transversale 40S ribosomal protein S8 (BCR41DRAFT_381942), partial mRNA	NA	ribosomal protein	biosynthesis of proteins	protein biosynthesis	88.543	611	70	0	1	611	6	616	0	741	warmed	Mortierella	C3W3	6.06478	6.48074	XLOC_000159	XLOC_000159	NODE_68_length_114665_cov_41.701623:76790-77744	3.82625	4.0862	-0.0948287	no
TCONS_00000092	XM_019165746.1	Saitoella complicata NRRL Y-17804 40S ribosomal protein S9 (SAICODRAFT_170695), mRNA	NA	ribosomal protein	biosynthesis of proteins	protein biosynthesis	86.034	537	62	10	5	536	55	583	2.47e-156	564	warmed	Mortierella	C4W4	65.105	66.0625	XLOC_000078	XLOC_000078	NODE_231_length_54097_cov_43.156323:1297-2235	30.9842	32.0437	-0.048508	no
TCONS_00000073	XM_019165746.1	Saitoella complicata NRRL Y-17804 40S ribosomal protein S9 (SAICODRAFT_170695), mRNA	NA	ribosomal protein	biosynthesis of proteins	protein biosynthesis	86.034	537	62	10	8	539	55	583	2.62e-156	564	warmed	Mortierella	C3W3	12.736	12.9615	XLOC_000068	XLOC_000068	NODE_231_length_54097_cov_43.156323:1294-2270	8.59279	8.73915	-0.0243663	no
TCONS_00000054	XM_022025156.1	Lobosporangium transversale 60S ribosomal protein L3 (BCR41DRAFT_358986), mRNA	NA	ribosomal protein	biosynthesis of proteins	protein biosynthesis	90.485	515	47	2	1	514	653	1166	0	678	warmed	Mortierella	C3W3	6.36802	6.48074	XLOC_000049	XLOC_000049	NODE_1695_length_518_cov_71.265659:1-551	5.37218	5.46178	-0.0238636	no
TCONS_00000045	MN685272.1	Mucor sp. isolate KMG405 small subunit ribosomal RNA gene, partial sequence	NA	ribosomal protein	biosynthesis of proteins	protein biosynthesis	100	125	0	0	1	125	1497	1621	3.51e-56	231	control	Mortierella	C3W3	1	1	XLOC_000042	XLOC_000042	NODE_4278_length_166_cov_4673.693694:41-212	1378000	1392810	-0.0154226	no
TCONS_00000063	FJ345353.1	Mucor racemosus strain ATCC 42647 18S ribosomal RNA gene, partial sequence; internal transcribed spacer 1, 5.8S ribosomal RNA gene, and internal transcribed spacer 2, complete sequence; and 28S ribosomal RNA gene, partial sequence	NA	ribosomal protein	biosynthesis of proteins	protein biosynthesis	100	115	0	0	1	115	3276	3390	1.69e-50	213	control	Mortierella	C2W2	122.209	109.705	XLOC_000023	XLOC_000023	NODE_2430_length_300_cov_0.918367:0-300	934.261	924.564	-0.0150523	no
TCONS_00000078	XM_022021177.1	Lobosporangium transversale ribosomal protein S2, flavodoxin-like domain-containing protein (BCR41DRAFT_314570), partial mRNA	NA	ribosomal protein	biosynthesis of proteins	protein biosynthesis	90.154	650	64	0	24	673	1	650	0	846	warmed	Mortierella	C2W2	6.48074	6.41427	XLOC_000072	XLOC_000072	NODE_316_length_38774_cov_54.598466:37294-38187	5.72064	5.77541	-0.0137468	no
TCONS_00000061	XM_022025076.1	Lobosporangium transversale ribosomal S3Ae family-domain-containing protein (BCR41DRAFT_358644), mRNA	NA	ribosomal protein	biosynthesis of proteins	protein biosynthesis	89.48	846	71	11	1	833	385	1225	0	1053	warmed	Mortierella	C3W3	25.7753	25.923	XLOC_000056	XLOC_000056	NODE_195_length_61286_cov_45.420343:6538-7896	11.4916	11.5526	-0.0076379	no
TCONS_00000008	KC674737.1	Uncultured fungus clone nco88b10c1 18S ribosomal RNA gene, partial sequence	NA	ribosomal protein	biosynthesis of proteins	protein biosynthesis	98.746	638	8	0	23	660	1	638	0	1134	control	Mortierella	C3W3	1	1	XLOC_000008	XLOC_000008	NODE_1349_length_740_cov_6755.516788:80-786	318317	318818	-0.00226888	no
TCONS_00000018	XR_004198586.1	Blastomyces gilchristii SLH14081 28S ribosomal RNA (BDBG_17007), rRNA	NA	ribosomal protein	biosynthesis of proteins	protein biosynthesis	99.225	129	1	0	23	151	2436	2564	2.02e-57	233	control	Mortierella	C1W1	0	0	XLOC_000017	XLOC_000017	NODE_171_length_60143_cov_71.602450:12332-12485	0.01	0.01	0	no
TCONS_00000030	D13859.1	Penicillium chrysogenum mitochondrial gene for S5 ribosomal protein, complete cds	NA	ribosomal protein	biosynthesis of proteins	protein biosynthesis	94.977	219	10	1	1	219	1175	1392	3.21e-90	342	control	Mortierella	C1W1	0	0	XLOC_000028	XLOC_000028	NODE_2748_length_267_cov_0.646226:9-230	0.01	0.01	0	no
TCONS_00000053	MH864344.1	Mucor ambiguus strain CBS 126943 small subunit ribosomal RNA gene, partial sequence; internal transcribed spacer 1, 5.8S ribosomal RNA gene, and internal transcribed spacer 2, complete sequence; and large subunit ribosomal RNA gene, partial sequence	NA	ribosomal protein	biosynthesis of proteins	protein biosynthesis	100	143	0	0	1	143	35	177	7.15e-67	265	control	Mortierella	C1W1	0	0	XLOC_000049	XLOC_000049	NODE_4685_length_150_cov_7644.557895:7-153	0.01	0.01	0	no
TCONS_00000035	AJ271061.1	Mucor racemosus 18S rRNA gene, 5.8S rRNA gene, 28S rRNA gene, internal transcribed spacer 1 (ITS1) and internal transcribed spacer 2 (ITS2), strain ATCC1216B	NA	ribosomal protein	biosynthesis of proteins	protein biosynthesis	97.059	68	2	0	567	634	576	643	6.43e-21	115	warmed	Mortierella	C1W1	201	201	XLOC_000035	XLOC_000035	NODE_993_length_2368_cov_6.232598:1734-2371	286.683	286.683	0	no
TCONS_00000492	AJ271061.1	Mucor racemosus 18S rRNA gene, 5.8S rRNA gene, 28S rRNA gene, internal transcribed spacer 1 (ITS1) and internal transcribed spacer 2 (ITS2), strain ATCC1216B	NA	ribosomal protein	biosynthesis of proteins	protein biosynthesis	100	119	0	0	1	119	6320	6438	1.01e-52	220	control	Mortierella	C4W4	0	0	XLOC_000476	XLOC_000476	NODE_5604_length_122_cov_8125.313433:3-151	0.01	0.01	0	no
TCONS_00000283	XM_022023496.1	Lobosporangium transversale ribosomal protein S7 domain-containing protein (BCR41DRAFT_349610), partial mRNA	NA	ribosomal protein	biosynthesis of proteins	protein biosynthesis	90.517	464	44	0	18	481	417	880	1.76e-171	614	warmed	Mortierella	C4W4	68.9348	66.8458	XLOC_000221	XLOC_000221	NODE_89_length_100415_cov_44.940733:23189-24177	29.5647	29.1636	0.0197068	no
TCONS_00000135	XM_022019850.1	Lobosporangium transversale 40S ribosomal protein S14 (BCR41DRAFT_196219), mRNA	NA	ribosomal protein	biosynthesis of proteins	protein biosynthesis	89.868	454	46	0	1	454	46	499	1.79e-162	584	warmed	Mortierella	C3W3	3.33563	3.24037	XLOC_000123	XLOC_000123	NODE_3_length_369612_cov_44.036095:155220-155785	2.68945	2.61022	0.0431398	no
TCONS_00000011	XM_022021754.1	Lobosporangium transversale ribosomal protein L4 domain-containing protein (BCR41DRAFT_330540), mRNA	NA	ribosomal protein	biosynthesis of proteins	protein biosynthesis	89.079	1108	120	1	4	1111	40	1146	0	1375	warmed	Mortierella	C3W3	20.317	19.4422	XLOC_000010	XLOC_000010	NODE_115_length_89237_cov_46.173791:73101-74726	5.41253	5.20297	0.0569677	no
TCONS_00000123	XM_022023496.1	Lobosporangium transversale ribosomal protein S7 domain-containing protein (BCR41DRAFT_349610), partial mRNA	NA	ribosomal protein	biosynthesis of proteins	protein biosynthesis	90.456	461	44	0	1	461	420	880	1.14e-169	608	warmed	Mortierella	C2W2	19.4422	18.1738	XLOC_000116	XLOC_000116	NODE_89_length_100415_cov_44.940733:23199-24157	20.3363	19.4642	0.0632342	no
TCONS_00000096	AY863211.1	Mortierella verticillata mitochondrion, complete genome	NA	ribosomal protein	biosynthesis of proteins	protein biosynthesis	92.627	1736	49	29	1	1683	446	2155	0	2423	warmed	Mortierella	C3W3	1343.65	1283.19	XLOC_000091	XLOC_000091	NODE_294_length_43124_cov_1438.735169:3164-39302	117.192	111.909	0.066548	no
TCONS_00000211	XM_022025863.1	Lobosporangium transversale ribosomal protein L19/L19e domain-containing protein (BCR41DRAFT_363248), mRNA	NA	ribosomal protein	biosynthesis of proteins	protein biosynthesis	93.282	387	26	0	3	389	37	423	1.08e-158	571	warmed	Mortierella	C4W4	19.1485	17.4948	XLOC_000169	XLOC_000169	NODE_46_length_138875_cov_44.500461:8883-9666	20.2892	19.2976	0.0722905	no
TCONS_00000176	XM_022024444.1	Lobosporangium transversale 60S ribosomal protein L18-B (BCR41DRAFT_355065), mRNA	NA	ribosomal protein	biosynthesis of proteins	protein biosynthesis	88.849	556	62	0	3	558	15	570	0	684	warmed	Mortierella	C4W4	7.65942	7.31126	XLOC_000140	XLOC_000140	NODE_37_length_150346_cov_44.004591:133977-135636	4.22334	3.99735	0.0793405	no
TCONS_00000083	XM_022021177.1	Lobosporangium transversale ribosomal protein S2, flavodoxin-like domain-containing protein (BCR41DRAFT_314570), partial mRNA	NA	ribosomal protein	biosynthesis of proteins	protein biosynthesis	88.784	740	80	1	22	758	1	740	0	904	warmed	Mortierella	C3W3	10.3101	9.72111	XLOC_000078	XLOC_000078	NODE_254_length_50306_cov_43.597063:40189-41738	4.50799	4.2487	0.0854628	no
TCONS_00000088	XM_022024358.1	Lobosporangium transversale 40S ribosomal protein S4-A (BCR41DRAFT_354667), mRNA	NA	ribosomal protein	biosynthesis of proteins	protein biosynthesis	87.152	755	97	0	2	756	39	793	0	857	warmed	Mortierella	C3W3	10.3101	9.72111	XLOC_000083	XLOC_000083	NODE_266_length_47176_cov_47.920375:35302-36442	4.94512	4.6605	0.0855208	no
TCONS_00000050	MH876022.1	Mortierella parvispora strain CBS 127404 large subunit ribosomal RNA gene, partial sequence	NA	ribosomal protein	biosynthesis of proteins	protein biosynthesis	100	356	0	0	1	356	294	649	0	658	warmed	Mortierella	C2W2	4996.65	4449.37	XLOC_000044	XLOC_000044	NODE_2111_length_356_cov_6189.438538:0-387	11878.1	11161.8	0.0897344	no
TCONS_00000044	AJ249749.1	Mortierella alpina rpl27A gene for putative 60S ribosomal protein L27A, exons 1-3	NA	ribosomal protein	biosynthesis of proteins	protein biosynthesis	92.821	390	25	2	113	499	781	1170	8.9e-156	562	warmed	Mortierella	C4W4	42.1268	38.123	XLOC_000041	XLOC_000041	NODE_153_length_72752_cov_44.248401:35133-36189	26.9823	25.0548	0.106926	no
TCONS_00000141	XM_022024483.1	Lobosporangium transversale ribosomal protein s23 (BCR41DRAFT_355444), mRNA	NA	ribosomal protein	biosynthesis of proteins	protein biosynthesis	92.667	450	32	1	1	450	13	461	0	647	warmed	Mortierella	C4W4	65.105	58.7512	XLOC_000116	XLOC_000116	NODE_307_length_41697_cov_43.956991:28433-29896	44.8095	41.5772	0.108012	no
TCONS_00000058	XM_007837750.1	Pestalotiopsis fici W106-1 40S ribosomal protein S0 mRNA	NA	ribosomal protein	biosynthesis of proteins	protein biosynthesis	83.093	485	75	6	157	636	139	621	2.16e-117	435	warmed	Mortierella	C2W2	12.9615	11.7595	XLOC_000052	XLOC_000052	NODE_254_length_50306_cov_43.597063:40406-41333	12.4711	11.5626	0.109123	no
TCONS_00000256	XM_022024271.1	Lobosporangium transversale ribosomal protein L10e/L16 (BCR41DRAFT_354196), partial mRNA	NA	ribosomal protein	biosynthesis of proteins	protein biosynthesis	92.742	372	27	0	8	379	1	372	1.09e-148	538	warmed	Mortierella	C4W4	11.4891	10.1835	XLOC_000201	XLOC_000201	NODE_69_length_114317_cov_45.055346:88466-89934	12.5357	11.5763	0.114868	no
TCONS_00000093	XM_022019903.1	Lobosporangium transversale 60S ribosomal protein L21-A (BCR41DRAFT_203290), mRNA	NA	ribosomal protein	biosynthesis of proteins	protein biosynthesis	97.6	250	6	0	6	255	68	317	9.42e-116	429	warmed	Mortierella	C4W4	15.3188	13.3169	XLOC_000079	XLOC_000079	NODE_231_length_54097_cov_43.156323:22-729	54.3384	50.143	0.115924	no
TCONS_00000209	XM_022030698.1	Lobosporangium transversale ribosomal protein S15 (BCR41DRAFT_426197), partial mRNA	NA	ribosomal protein	biosynthesis of proteins	protein biosynthesis	89.778	450	46	0	13	462	13	462	2.31e-160	577	warmed	Mortierella	C4W4	7.65942	6.78903	XLOC_000167	XLOC_000167	NODE_449_length_22908_cov_44.099024:16359-17563	5.67031	5.17888	0.130787	no
TCONS_00000015	CP047255.1	Aspergillus flavus strain SU-16 chromosome 7	NA	ribosomal protein	biosynthesis of proteins	protein biosynthesis	99.225	129	1	0	42	170	2912290	2912418	9.76e-57	233	control	Mortierella	C3W3	40.3693	40.4267	XLOC_000015	XLOC_000015	NODE_171_length_60143_cov_71.602450:12334-12504	5617	5127.82	0.131454	no
TCONS_00000182	XM_022024562.1	Lobosporangium transversale ribosomal protein L1-like protein (BCR41DRAFT_355979), mRNA	NA	ribosomal protein	biosynthesis of proteins	protein biosynthesis	91.033	658	57	2	15	671	27	683	0	887	warmed	Mortierella	C4W4	99.5724	89.8241	XLOC_000144	XLOC_000144	NODE_397_length_28419_cov_44.020131:25295-26437	37.9199	34.0783	0.154102	no
TCONS_00000022	EU195422.1	Mucor racemosus strain PTCC 5305 clone PM43 28S ribosomal RNA, partial sequence	NA	ribosomal protein	biosynthesis of proteins	protein biosynthesis	99.649	285	1	0	101	385	78	362	3.84e-144	521	control	Mortierella	C1W1	1	1	XLOC_000021	XLOC_000021	NODE_199_length_54328_cov_104.909163:26947-27333	637908	570231	0.161802	no
TCONS_00000007	XM_022021871.1	Lobosporangium transversale 60S ribosomal protein L7 (BCR41DRAFT_333005), mRNA	NA	ribosomal protein	biosynthesis of proteins	protein biosynthesis	89.313	524	56	0	12	535	132	655	0	658	warmed	Mortierella	C4W4	45.9565	41.2564	XLOC_000006	XLOC_000006	NODE_10_length_226172_cov_45.535232:65160-102975	36.1623	32.2007	0.167394	no
TCONS_00000009	XM_022030583.1	Lobosporangium transversale ribosomal protein S21e (BCR41DRAFT_425393), partial mRNA	NA	ribosomal protein	biosynthesis of proteins	protein biosynthesis	88.803	259	27	2	23	280	55	312	4.49e-82	316	warmed	Mortierella	C3W3	3.63887	3.24037	XLOC_000008	XLOC_000008	NODE_111_length_90495_cov_43.856015:69904-70905	6.95107	6.15029	0.176581	no
TCONS_00000017	FJ345353.1	Mucor racemosus strain ATCC 42647 18S ribosomal RNA gene, partial sequence; internal transcribed spacer 1, 5.8S ribosomal RNA gene, and internal transcribed spacer 2, complete sequence; and 28S ribosomal RNA gene, partial sequence	NA	ribosomal protein	biosynthesis of proteins	protein biosynthesis	98.503	334	3	2	41	374	2912	3243	1.81e-163	588	control	Mortierella	C3W3	1	1	XLOC_000017	XLOC_000017	NODE_199_length_54328_cov_104.909163:27007-27400	631410	530363	0.251597	no
TCONS_00000060	XM_016751717.1	Spizellomyces punctatus DAOM BR117 60S ribosomal protein L19-B (SPPG_03456), partial mRNA	NA	ribosomal protein	biosynthesis of proteins	protein biosynthesis	81.162	499	89	5	11	506	179	675	9.55e-106	396	warmed	Mortierella	C2W2	15.7389	12.8285	XLOC_000054	XLOC_000054	NODE_26_length_161284_cov_44.426536:44890-45906	16.7273	13.9659	0.260296	no
TCONS_00000042	XM_019165160.1	Saitoella complicata NRRL Y-17804 ribosomal protein L6 (SAICODRAFT_100168), mRNA	NA	ribosomal protein	biosynthesis of proteins	protein biosynthesis	78.597	556	87	25	1	540	96	635	1.96e-88	339	warmed	Mortierella	C3W3	7.88422	6.48074	XLOC_000037	XLOC_000037	NODE_157_length_71681_cov_44.151537:28692-29400	4.46667	3.66958	0.283585	no
TCONS_00000102	XM_022024090.1	Lobosporangium transversale 40S ribosomal protein S14 (BCR41DRAFT_353178), mRNA	NA	ribosomal protein	biosynthesis of proteins	protein biosynthesis	86.83	448	59	0	1	448	28	475	1.97e-137	501	warmed	Mortierella	C4W4	45.9565	36.5563	XLOC_000086	XLOC_000086	NODE_250_length_50785_cov_43.421861:29092-29729	36.1374	29.6714	0.28442	no
TCONS_00000092	XM_019171991.1	Saitoella complicata NRRL Y-17804 ribosomal protein rps20 (SAICODRAFT_95619), partial mRNA	NA	ribosomal protein	biosynthesis of proteins	protein biosynthesis	85.099	302	41	4	113	412	80	379	1.36e-78	305	warmed	Mortierella	C3W3	3.94211	3.24037	XLOC_000087	XLOC_000087	NODE_275_length_46523_cov_45.473831:42298-42794	3.98841	3.27362	0.284927	no
TCONS_00000032	XM_022024345.1	Lobosporangium transversale 40S ribosomal protein S22-A (BCR41DRAFT_354636), mRNA	NA	ribosomal protein	biosynthesis of proteins	protein biosynthesis	94.5	400	22	0	9	408	51	450	1.34e-172	617	warmed	Mortierella	C3W3	7.88422	6.48074	XLOC_000027	XLOC_000027	NODE_13_length_200292_cov_42.903195:96516-97309	10.111	8.29037	0.286417	no
TCONS_00000159	XM_022028604.1	Lobosporangium transversale ribosomal protein L32e (BCR41DRAFT_393979), partial mRNA	NA	ribosomal protein	biosynthesis of proteins	protein biosynthesis	90.428	397	36	2	12	407	1	396	1.01e-143	521	warmed	Mortierella	C3W3	7.88422	6.48074	XLOC_000144	XLOC_000144	NODE_56_length_127847_cov_43.433830:103364-107848	11.6374	9.5331	0.287751	no
TCONS_00000066	XM_022025757.1	Lobosporangium transversale 60s acidic ribosomal protein-domain-containing protein (BCR41DRAFT_362664), mRNA	NA	ribosomal protein	biosynthesis of proteins	protein biosynthesis	84.592	331	45	4	19	343	59	389	2.96e-84	324	warmed	Mortierella	C3W3	3.94211	3.24037	XLOC_000061	XLOC_000061	NODE_210_length_58081_cov_44.571658:43455-44639	6.13286	5.02151	0.288439	no
TCONS_00000047	XM_022025685.1	Lobosporangium transversale putative ribosomal protein L7a.e.B, cytosolic (BCR41DRAFT_362208), mRNA	NA	ribosomal protein	biosynthesis of proteins	protein biosynthesis	91.389	360	28	2	3	359	208	567	2.46e-134	490	warmed	Mortierella	C2W2	5.55492	4.27618	XLOC_000041	XLOC_000041	NODE_2007_length_384_cov_76.717325:25-387	15.3547	12.5593	0.289924	no
TCONS_00000116	XM_022029666.1	Lobosporangium transversale S25 ribosomal protein-domain-containing protein (BCR41DRAFT_418756), mRNA	NA	ribosomal protein	biosynthesis of proteins	protein biosynthesis	84.066	364	49	7	1	361	613	970	7.37e-90	342	warmed	Mortierella	C3W3	3.94211	3.24037	XLOC_000107	XLOC_000107	NODE_330_length_36830_cov_43.324895:35062-35756	7.6275	6.2286	0.292302	no
TCONS_00000139	MH047197.1	Mortierella elongata 18S ribosomal RNA gene, partial sequence; internal transcribed spacer 1, 5.8S ribosomal RNA gene, and internal transcribed spacer 2, complete sequence; and 28S ribosomal RNA gene, partial sequence	NA	ribosomal protein	biosynthesis of proteins	protein biosynthesis	100	178	0	0	1	178	4088	4265	2.52e-86	329	warmed	Mortierella	C3W3	2015.02	1691.47	XLOC_000127	XLOC_000127	NODE_4301_length_178_cov_5436.869919:0-226	15759.3	12832.9	0.296356	no
TCONS_00000078	XM_022027212.1	Lobosporangium transversale 50S ribosomal protein L30e-like protein (BCR41DRAFT_379394), partial mRNA	NA	ribosomal protein	biosynthesis of proteins	protein biosynthesis	88.66	291	30	2	21	308	190	480	2.1e-92	351	warmed	Mortierella	C4W4	26.808	20.8893	XLOC_000070	XLOC_000070	NODE_2007_length_384_cov_76.717325:0-419	24.1707	19.5164	0.308572	no
TCONS_00000362	KR809877.1	Mucor circinelloides f. lusitanicus strain CBS 277.49 mitochondrion, complete genome	NA	ribosomal protein	biosynthesis of proteins	protein biosynthesis	98.74	1429	16	2	1017	2443	6059	7487	0	2538	control	Mortierella	C4W4	2610.81	2080.57	XLOC_000350	XLOC_000350	NODE_374_length_31619_cov_3574.927544:19640-22083	366.265	293.608	0.318997	no
TCONS_00000003	EF434139.1	Uncultured fungus clone TN19_OTU16 small subunit ribosomal RNA gene, partial sequence; internal transcribed spacer 1, 5.8S ribosomal RNA gene, and internal transcribed spacer 2, complete sequence; and large subunit ribosomal RNA gene, partial sequence	NA	ribosomal protein	biosynthesis of proteins	protein biosynthesis	99.588	971	4	0	11	981	1	971	0	1772	control	Mortierella	C3W3	2	1	XLOC_000003	XLOC_000003	NODE_1224_length_981_cov_2.859611:0-1053	46938	37428.4	0.326623	no
TCONS_00000108	XM_022021965.1	Lobosporangium transversale ribosomal protein L5 domain-containing protein (BCR41DRAFT_335029), mRNA	NA	ribosomal protein	biosynthesis of proteins	protein biosynthesis	86.667	480	62	2	8	486	54	532	2.01e-146	531	warmed	Mortierella	C2W2	5.55492	4.27618	XLOC_000101	XLOC_000101	NODE_59_length_123518_cov_44.197630:78297-78783	8.38659	6.68404	0.327364	no
TCONS_00000216	XM_022025950.1	Lobosporangium transversale 60S ribosomal protein L2 (BCR41DRAFT_363809), partial mRNA	NA	ribosomal protein	biosynthesis of proteins	protein biosynthesis	93.62	768	49	0	10	777	1	768	0	1147	warmed	Mortierella	C4W4	91.913	71.807	XLOC_000173	XLOC_000173	NODE_51_length_130272_cov_44.838354:19636-21617	27.4119	21.6707	0.339057	no
TCONS_00000124	DQ273794.1	Mortierella verticillata isolate AFTOL-ID 141 28S ribosomal RNA gene, partial sequence	NA	ribosomal protein	biosynthesis of proteins	protein biosynthesis	89.925	268	11	6	1	255	2982	3246	1.17e-86	331	warmed	Mortierella	C2W2	498.091	362.406	XLOC_000117	XLOC_000117	NODE_902_length_3121_cov_38.740052:2846-3156	2033.39	1602.16	0.343869	no
TCONS_00000125	XM_022025779.1	Lobosporangium transversale 40S ribosomal protein S20 (BCR41DRAFT_362779), mRNA	NA	ribosomal protein	biosynthesis of proteins	protein biosynthesis	88.889	270	30	0	55	324	31	300	1.04e-86	333	warmed	Mortierella	C4W4	3.82971	2.87228	XLOC_000100	XLOC_000100	NODE_275_length_46523_cov_45.473831:42471-42796	6.31892	4.96921	0.346661	no
TCONS_00000004	XM_022028604.1	Lobosporangium transversale ribosomal protein L32e (BCR41DRAFT_393979), partial mRNA	NA	ribosomal protein	biosynthesis of proteins	protein biosynthesis	90.667	375	33	2	1	374	3	376	2.54e-136	497	warmed	Mortierella	C4W4	3.82971	2.87228	XLOC_000004	XLOC_000004	NODE_1091_length_1717_cov_49.911552:858-1717	4.44151	3.47565	0.353767	no
TCONS_00000195	XM_022025950.1	Lobosporangium transversale 60S ribosomal protein L2 (BCR41DRAFT_363809), partial mRNA	NA	ribosomal protein	biosynthesis of proteins	protein biosynthesis	92.098	734	58	0	55	788	1	734	0	1035	warmed	Mortierella	C4W4	11.4891	8.87796	XLOC_000154	XLOC_000154	NODE_3_length_369612_cov_44.036095:252406-253702	3.56135	2.78605	0.354203	no
TCONS_00000148	KR809877.1	Mucor circinelloides f. lusitanicus strain CBS 277.49 mitochondrion, complete genome	NA	ribosomal protein	biosynthesis of proteins	protein biosynthesis	94.626	2289	122	1	544	2832	27669	25382	0	3544	warmed	Mortierella	C3W3	12.4328	9.72111	XLOC_000135	XLOC_000135	NODE_446_length_23100_cov_4.666033:18054-20886	1.29882	1.01543	0.355111	no
TCONS_00000090	XM_022025863.1	Lobosporangium transversale ribosomal protein L19/L19e domain-containing protein (BCR41DRAFT_363248), mRNA	NA	ribosomal protein	biosynthesis of proteins	protein biosynthesis	93.451	565	37	0	15	579	38	602	0	839	warmed	Mortierella	C3W3	4.24535	3.24037	XLOC_000085	XLOC_000085	NODE_26_length_161284_cov_44.426536:44564-45885	3.15291	2.40464	0.390863	no
TCONS_00000141	XM_025697760.1	Aspergillus homomorphus CBS 101889 40S ribosomal protein S27 (BO97DRAFT_435965), partial mRNA	NA	ribosomal protein	biosynthesis of proteins	protein biosynthesis	84.524	168	24	2	82	248	80	246	1.46e-36	165	warmed	Mortierella	C3W3	4.24535	3.24037	XLOC_000129	XLOC_000129	NODE_43_length_141730_cov_45.190648:25468-26827	11.7856	8.88002	0.40839	no
TCONS_00000095	AY863211.1	Mortierella verticillata mitochondrion, complete genome	NA	ribosomal protein	biosynthesis of proteins	protein biosynthesis	91.314	449	35	4	1	446	12534	12981	2.29e-170	610	warmed	Mortierella	C3W3	1004.33	981.832	XLOC_000090	XLOC_000090	NODE_294_length_43124_cov_1438.735169:3164-39302	281.841	211.186	0.416367	no
TCONS_00000074	XM_022019903.1	Lobosporangium transversale 60S ribosomal protein L21-A (BCR41DRAFT_203290), mRNA	NA	ribosomal protein	biosynthesis of proteins	protein biosynthesis	96.981	265	8	0	1	265	58	322	3.88e-121	446	warmed	Mortierella	C3W3	4.24535	3.24037	XLOC_000069	XLOC_000069	NODE_231_length_54097_cov_43.156323:15-1016	18.593	13.8886	0.420858	no
TCONS_00000280	XM_022027222.1	Lobosporangium transversale 60S ribosomal protein L5-2 (BCR41DRAFT_379516), partial mRNA	NA	ribosomal protein	biosynthesis of proteins	protein biosynthesis	89.168	877	90	4	1	873	46	921	0	1088	warmed	Mortierella	C4W4	72.7645	53.79	XLOC_000220	XLOC_000220	NODE_88_length_100745_cov_44.607081:41874-43104	18.0119	13.4463	0.421741	no
TCONS_00000169	XM_022020136.1	Lobosporangium transversale putative 60S ribosomal protein L22 (BCR41DRAFT_243000), mRNA	NA	ribosomal protein	biosynthesis of proteins	protein biosynthesis	91.453	351	30	0	19	369	297	647	9.72e-132	483	warmed	Mortierella	C4W4	7.65942	5.48345	XLOC_000134	XLOC_000134	NODE_35_length_151118_cov_45.513243:8734-9472	8.1629	6.08467	0.423903	no
TCONS_00000174	XM_022025333.1	Lobosporangium transversale 60S ribosomal protein L16 (BCR41DRAFT_360260), mRNA	NA	ribosomal protein	biosynthesis of proteins	protein biosynthesis	90.676	547	51	0	9	555	84	630	0	728	warmed	Mortierella	C4W4	7.65942	5.48345	XLOC_000138	XLOC_000138	NODE_369_length_31323_cov_42.302418:20162-21601	4.06857	2.97718	0.450575	no
TCONS_00000096	KR809877.1	Mucor circinelloides f. lusitanicus strain CBS 277.49 mitochondrion, complete genome	NA	ribosomal protein	biosynthesis of proteins	protein biosynthesis	98.282	2794	39	7	1	2793	795	3580	0	4885	warmed	Mortierella	C2W2	988.776	704.501	XLOC_000089	XLOC_000089	NODE_446_length_23100_cov_4.666033:11901-14694	152.133	108.766	0.484105	no
TCONS_00000115	XM_022028935.1	Lobosporangium transversale 40S ribosomal protein S4-A (BCR41DRAFT_39810), mRNA	NA	ribosomal protein	biosynthesis of proteins	protein biosynthesis	85.826	769	103	4	2	767	36	801	0	811	warmed	Mortierella	C4W4	80.4239	56.4012	XLOC_000094	XLOC_000094	NODE_266_length_47176_cov_47.920375:35302-36418	25.7114	18.2619	0.493571	no
TCONS_00000115	JX270211.1	Mortierella sp. 07MA01 28S-18S ribosomal RNA intergenic spacer, partial sequence	NA	ribosomal protein	biosynthesis of proteins	protein biosynthesis	96.175	183	6	1	1	183	75	256	7.55e-77	298	warmed	Mortierella	C2W2	15.7389	9.6214	XLOC_000108	XLOC_000108	NODE_695_length_6824_cov_121.599941:4271-4458	502.499	356.195	0.496453	no
TCONS_00000024	FJ345353.1	Mucor racemosus strain ATCC 42647 18S ribosomal RNA gene, partial sequence; internal transcribed spacer 1, 5.8S ribosomal RNA gene, and internal transcribed spacer 2, complete sequence; and 28S ribosomal RNA gene, partial sequence	NA	ribosomal protein	biosynthesis of proteins	protein biosynthesis	93.907	837	40	10	35	867	2510	3339	0	1253	control	Mortierella	C2W2	285799	405936	XLOC_000024	XLOC_000024	NODE_256_length_46257_cov_126.546124:3189-36217	299246	433018	0.533096	no
TCONS_00000269	XM_022025333.1	Lobosporangium transversale 60S ribosomal protein L16 (BCR41DRAFT_360260), mRNA	NA	ribosomal protein	biosynthesis of proteins	protein biosynthesis	88.971	544	60	0	1	544	88	631	0	673	warmed	Mortierella	C4W4	19.1485	14.1003	XLOC_000209	XLOC_000209	NODE_77_length_106652_cov_41.983367:87617-89073	16.1271	11.0254	0.548656	no
TCONS_00000094	KR809877.1	Mucor circinelloides f. lusitanicus strain CBS 277.49 mitochondrion, complete genome	NA	ribosomal protein	biosynthesis of proteins	protein biosynthesis	98.6	1357	17	2	100	1454	6059	7415	0	2399	warmed	Mortierella	C2W2	855.458	568.732	XLOC_000087	XLOC_000087	NODE_446_length_23100_cov_4.666033:149-1603	275.082	184.197	0.578612	no
TCONS_00000052	XM_019165746.1	Saitoella complicata NRRL Y-17804 40S ribosomal protein S9 (SAICODRAFT_170695), mRNA	NA	ribosomal protein	biosynthesis of proteins	protein biosynthesis	86.034	537	62	10	8	539	55	583	2.58e-156	564	warmed	Mortierella	C2W2	21.2939	13.8976	XLOC_000046	XLOC_000046	NODE_231_length_54097_cov_43.156323:1294-2259	21.3169	14.2305	0.583011	no
TCONS_00000084	XM_022024912.1	Lobosporangium transversale 40S ribosomal protein S7 (BCR41DRAFT_357476), mRNA	NA	ribosomal protein	biosynthesis of proteins	protein biosynthesis	90.034	582	56	1	7	586	287	868	0	752	warmed	Mortierella	C3W3	4.85183	3.24037	XLOC_000079	XLOC_000079	NODE_255_length_50141_cov_45.156351:10989-12341	2.84958	1.90208	0.583171	no
TCONS_00000044	XM_022025076.1	Lobosporangium transversale ribosomal S3Ae family-domain-containing protein (BCR41DRAFT_358644), mRNA		ribosomal protein	biosynthesis of proteins	protein biosynthesis	92.045	704	56	0	43	746	432	1135	0	990	warmed	Mortierella	C2W2	34.2553	22.4499	XLOC_000040	XLOC_000040	NODE_195_length_61286_cov_45.420343:6442-7881	23.307	15.5389	0.584879	no
TCONS_00000107	XM_022025597.1	Lobosporangium transversale 50S ribosomal protein L32 (BCR41DRAFT_361742), mRNA	NA	ribosomal protein	biosynthesis of proteins	protein biosynthesis	89.583	384	40	0	1	384	275	658	9.54e-134	488	warmed	Mortierella	C2W2	10.184	6.41427	XLOC_000100	XLOC_000100	NODE_56_length_127847_cov_43.433830:103380-104234	24.4863	16.2835	0.588564	no
TCONS_00000114	XM_022029666.1	Lobosporangium transversale S25 ribosomal protein-domain-containing protein (BCR41DRAFT_418756), mRNA	NA	ribosomal protein	biosynthesis of proteins	protein biosynthesis	86.478	318	37	5	11	325	612	926	4.79e-90	344	warmed	Mortierella	C4W4	3.82971	2.35005	XLOC_000093	XLOC_000093	NODE_264_length_47323_cov_44.868981:29685-31037	5.17704	3.32357	0.639394	no
TCONS_00000277	DQ273794.1	Mortierella verticillata isolate AFTOL-ID 141 28S ribosomal RNA gene, partial sequence	NA	ribosomal protein	biosynthesis of proteins	protein biosynthesis	97.101	276	8	0	1	276	2971	3246	5.22e-127	466	warmed	Mortierella	C4W4	5890.09	3539.7	XLOC_000217	XLOC_000217	NODE_888_length_3312_cov_310.302119:2145-2481	8898.24	5602.54	0.667439	no
TCONS_00000127	XM_022027048.1	Lobosporangium transversale ribosomal protein L23/L15e core domain-containing protein (BCR41DRAFT_376440), partial mRNA	NA	ribosomal protein	biosynthesis of proteins	protein biosynthesis	92.386	394	30	0	1	394	3	396	6.45e-156	562	warmed	Mortierella	C3W3	5.15507	3.24037	XLOC_000117	XLOC_000117	NODE_396_length_28670_cov_44.368303:24001-25093	6.49221	4.07107	0.673302	no
TCONS_00000016	AY863211.1	Mortierella verticillata mitochondrion, complete genome	NA	ribosomal protein	biosynthesis of proteins	protein biosynthesis	88.729	417	34	9	1	415	11474	11879	4.17e-136	497	control	Mortierella	C2W2	204712	316100	XLOC_000017	XLOC_000017	NODE_1604_length_523_cov_6549.089744:0-585	400961	641155	0.677211	no
TCONS_00000290	XM_022025289.1	Lobosporangium transversale ribosomal protein L24e-domain-containing protein (BCR41DRAFT_359982), mRNA	NA	ribosomal protein	biosynthesis of proteins	protein biosynthesis	89.501	381	40	0	8	388	557	937	5.19e-132	483	warmed	Mortierella	C4W4	22.9783	13.8392	XLOC_000228	XLOC_000228	NODE_95_length_98363_cov_47.607479:90564-93246	20.7977	12.7826	0.702243	no
TCONS_00000114	XM_022023257.1	Lobosporangium transversale ribosomal protein S6e-domain-containing protein (BCR41DRAFT_348265), mRNA	NA	ribosomal protein	biosynthesis of proteins	protein biosynthesis	89.912	684	67	2	36	718	1	683	0	880	warmed	Mortierella	C2W2	21.2939	12.8285	XLOC_000107	XLOC_000107	NODE_64_length_118671_cov_49.079399:70275-71613	16.1613	9.90333	0.706558	no
TCONS_00000004	NG_065591.1	Mucor griseocyanus CBS 116.08 18S rRNA gene, partial sequence; from TYPE material	NA	ribosomal protein	biosynthesis of proteins	protein biosynthesis	99.333	150	1	0	50	199	1420	1569	2.07e-68	272	control	Mortierella	C3W3	875.51	577.864	XLOC_000004	XLOC_000004	NODE_122_length_72112_cov_79.015640:15522-15721	34377	21035.5	0.708618	no
TCONS_00000210	XM_022025328.1	Lobosporangium transversale ribosomal protein S27a-domain-containing protein (BCR41DRAFT_360236), mRNA	NA	ribosomal protein	biosynthesis of proteins	protein biosynthesis	86.842	456	58	2	2	456	59	513	8.56e-140	508	warmed	Mortierella	C4W4	34.4674	20.3671	XLOC_000168	XLOC_000168	NODE_468_length_21169_cov_45.816378:14858-15530	25.1995	15.3383	0.716257	no
TCONS_00000011	KC674687.1	Uncultured fungus clone nco87f05c1 18S ribosomal RNA gene, partial sequence	NA	ribosomal protein	biosynthesis of proteins	protein biosynthesis	98.746	638	8	0	23	660	1	638	0	1134	control	Mortierella	C1W1	2	1	XLOC_000010	XLOC_000010	NODE_1349_length_740_cov_6755.516788:80-790	342608	206837	0.728065	no
TCONS_00000074	XM_022024483.1	Lobosporangium transversale ribosomal protein s23 (BCR41DRAFT_355444), mRNA	NA	ribosomal protein	biosynthesis of proteins	protein biosynthesis	92.922	438	31	0	1	438	24	461	1.03e-178	638	warmed	Mortierella	C2W2	14.8131	8.55236	XLOC_000068	XLOC_000068	NODE_307_length_41697_cov_43.956991:28987-29867	27.1176	16.33	0.731705	no
TCONS_00000100	KF798891.1	Uncultured bacterium clone Woods-Hole_a5037 16S ribosomal RNA gene, partial sequence	NA	ribosomal protein	biosynthesis of proteins	protein biosynthesis	76.02	196	40	6	188	379	180	372	2.64e-15	95.3	control	Mortierella	C4W4	619.367	347.047	XLOC_000097	XLOC_000097	NODE_1557_length_548_cov_1.146045:133-563	896.223	532.455	0.751198	no
TCONS_00000038	FJ345353.1	Mucor racemosus strain ATCC 42647 18S ribosomal RNA gene, partial sequence; internal transcribed spacer 1, 5.8S ribosomal RNA gene, and internal transcribed spacer 2, complete sequence; and 28S ribosomal RNA gene, partial sequence	NA	ribosomal protein	biosynthesis of proteins	protein biosynthesis	91.928	223	7	3	1	212	3513	3735	6.79e-78	302	control	Mortierella	C4W4	4.30116	2.34635	XLOC_000037	XLOC_000037	NODE_1197_length_1026_cov_62.478888:814-1067	25.9691	15.4108	0.752854	no
TCONS_00000136	XM_022025950.1	Lobosporangium transversale 60S ribosomal protein L2 (BCR41DRAFT_363809), partial mRNA	NA	ribosomal protein	biosynthesis of proteins	protein biosynthesis	92.057	768	61	0	10	777	1	768	0	1081	warmed	Mortierella	C3W3	5.45831	3.24037	XLOC_000124	XLOC_000124	NODE_3_length_369612_cov_44.036095:252323-254210	2.48233	1.47303	0.752908	no
TCONS_00000067	MH876022.1	Mortierella parvispora strain CBS 127404 large subunit ribosomal RNA gene, partial sequence	NA	ribosomal protein	biosynthesis of proteins	protein biosynthesis	100	356	0	0	1	356	294	649	0	658	warmed	Mortierella	C3W3	6236.42	3674.58	XLOC_000062	XLOC_000062	NODE_2111_length_356_cov_6189.438538:0-361	12144.9	7108.38	0.772758	no
TCONS_00000033	MF154622.1	Mucor zonatus isolate CAV1-23 28S ribosomal RNA gene, partial sequence	NA	ribosomal protein	biosynthesis of proteins	protein biosynthesis	100	230	0	0	1	230	118	347	3.1e-115	425	control	Mortierella	C1W1	667.138	468.117	XLOC_000031	XLOC_000031	NODE_3268_length_230_cov_7645.085714:0-242	6455.33	3734.84	0.789444	no
TCONS_00000110	KR809877.1	Mucor circinelloides f. lusitanicus strain CBS 277.49 mitochondrion, complete genome	NA	ribosomal protein	biosynthesis of proteins	protein biosynthesis	95.665	1338	57	1	52	1388	13839	15176	0	2148	warmed	Mortierella	C2W2	114.802	65.2117	XLOC_000103	XLOC_000103	NODE_647_length_8766_cov_4.354609:1235-2948	30.488	17.4211	0.807406	no
TCONS_00000196	XM_022025685.1	Lobosporangium transversale putative ribosomal protein L7a.e.B, cytosolic (BCR41DRAFT_362208), mRNA	NA	ribosomal protein	biosynthesis of proteins	protein biosynthesis	88.054	745	87	2	42	785	72	815	0	881	warmed	Mortierella	C4W4	30.6377	17.2337	XLOC_000155	XLOC_000155	NODE_41_length_143063_cov_43.093589:136282-137070	9.49694	5.40822	0.812309	no
TCONS_00000119	JX270228.1	Mortierella sp. 08CT03 28S-18S ribosomal RNA intergenic spacer, partial sequence	NA	ribosomal protein	biosynthesis of proteins	protein biosynthesis	96.825	126	4	0	29	154	595	720	8e-51	211	warmed	Mortierella	C2W2	12.0357	5.34522	XLOC_000112	XLOC_000112	NODE_765_length_5222_cov_123.162377:759-913	5596.4	3183.27	0.81399	no
TCONS_00000095	KR809877.1	Mucor circinelloides f. lusitanicus strain CBS 277.49 mitochondrion, complete genome	NA	ribosomal protein	biosynthesis of proteins	protein biosynthesis	92.095	1012	78	2	1328	2338	21292	20282	0	1424	warmed	Mortierella	C2W2	57.4008	32.0713	XLOC_000088	XLOC_000088	NODE_446_length_23100_cov_4.666033:8390-10880	10.0134	5.61652	0.834183	no
TCONS_00000258	XM_022022672.1	Lobosporangium transversale component of cytosolic 80S ribosome and 60S large subunit (BCR41DRAFT_345206), mRNA	NA	ribosomal protein	biosynthesis of proteins	protein biosynthesis	94.895	333	15	2	18	349	35	366	3.95e-143	520	warmed	Mortierella	C4W4	30.6377	16.1892	XLOC_000203	XLOC_000203	NODE_6_length_256049_cov_45.453280:225114-226162	37.8929	20.9192	0.8571	no
TCONS_00000052	FJ345353.1	Mucor racemosus strain ATCC 42647 18S ribosomal RNA gene, partial sequence; internal transcribed spacer 1, 5.8S ribosomal RNA gene, and internal transcribed spacer 2, complete sequence; and 28S ribosomal RNA gene, partial sequence	NA	ribosomal protein	biosynthesis of proteins	protein biosynthesis	95.625	160	5	2	1	159	3824	3982	2.77e-63	255	control	Mortierella	C2W2	4.96785	7.0453	XLOC_000055	XLOC_000055	NODE_4928_length_142_cov_4827.609195:2-161	1904.23	3653.97	0.940259	no
TCONS_00000011	AY743664.1	Ambomucor seriatoinflatus 18S ribosomal RNA gene, partial sequence; internal transcribed spacer 1, 5.8S ribosomal RNA gene, and internal transcribed spacer 2, complete sequence; and 28S ribosomal RNA gene, partial sequence	NA	ribosomal protein	biosynthesis of proteins	protein biosynthesis	99.148	704	1	5	42	740	1	704	0	1262	control	Mortierella	C2W2	16.8907	24.1553	XLOC_000058	XLOC_000058	NODE_5084_length_137_cov_7216.670732:0-158	7388.24	14354.1	0.958155	no
TCONS_00000151	XM_022027228.1	Lobosporangium transversale ribosomal protein L35 (BCR41DRAFT_379661), partial mRNA	NA	ribosomal protein	biosynthesis of proteins	protein biosynthesis	89.757	371	38	0	2	372	73	443	1.63e-129	475	warmed	Mortierella	C4W4	19.1485	9.40019	XLOC_000123	XLOC_000123	NODE_32_length_153297_cov_43.631850:41463-42160	20.7694	10.621	0.96754	no
TCONS_00000180	XM_025680230.1	Aspergillus costaricaensis CBS 115574 small subunit of carbamoyl-phosphate synthase (BO79DRAFT_182556), mRNA	NA	ribosomal protein	biosynthesis of proteins	protein biosynthesis	74.691	162	38	3	686	845	912	1072	8.36e-07	69.4	warmed	Mortierella	C3W3	6.36802	3.24037	XLOC_000165	XLOC_000165	NODE_71_length_113831_cov_45.076607:104666-106691	0.963963	0.490443	0.974892	no
TCONS_00000177	XM_022025268.1	Lobosporangium transversale ribosomal protein L10e/L16 (BCR41DRAFT_359829), partial mRNA	NA	ribosomal protein	biosynthesis of proteins	protein biosynthesis	89.406	623	64	2	10	631	1	622	0	784	warmed	Mortierella	C3W3	6.36802	3.24037	XLOC_000162	XLOC_000162	NODE_69_length_114317_cov_45.055346:88073-89936	3.143	1.59857	0.97536	no
TCONS_00000077	MH876022.1	Mortierella parvispora strain CBS 127404 large subunit ribosomal RNA gene, partial sequence	NA	ribosomal protein	biosynthesis of proteins	protein biosynthesis	99.848	657	1	0	1	657	294	950	0	1208	control	Mortierella	C4W4	2	1	XLOC_000075	XLOC_000075	NODE_1423_length_657_cov_3.669435:0-731	38450.2	19330.3	0.992127	no
TCONS_00000025	XM_022022540.1	Lobosporangium transversale ribosomal protein L37ae (BCR41DRAFT_344566), mRNA	NA	ribosomal protein	biosynthesis of proteins	protein biosynthesis	91.197	284	24	1	9	291	76	359	2.07e-102	385	warmed	Mortierella	C4W4	3.82971	1.82782	XLOC_000023	XLOC_000023	NODE_131_length_81931_cov_44.711356:59386-60761	5.7411	2.87055	1	no
TCONS_00000026	JX270211.1	Mortierella sp. 07MA01 28S-18S ribosomal RNA intergenic spacer, partial sequence	NA	ribosomal protein	biosynthesis of proteins	protein biosynthesis	95.385	260	12	0	458	717	1	260	2.64e-111	414	warmed	Mortierella	C4W4	2	1	XLOC_000024	XLOC_000024	NODE_133_length_81635_cov_73.768485:57536-58270	9362.73	4672.28	1.0028	no
TCONS_00000038	XM_022025581.1	Lobosporangium transversale 50S ribosomal protein L30e-like protein (BCR41DRAFT_361678), mRNA	NA	ribosomal protein	biosynthesis of proteins	protein biosynthesis	89.602	327	34	0	1	327	124	450	7.33e-112	416	warmed	Mortierella	C4W4	7.65942	3.65563	XLOC_000036	XLOC_000036	NODE_150_length_73634_cov_43.353688:5214-5817	4.9239	2.41159	1.02982	no
TCONS_00000020	FJ345353.1	Mucor racemosus strain ATCC 42647 18S ribosomal RNA gene, partial sequence; internal transcribed spacer 1, 5.8S ribosomal RNA gene, and internal transcribed spacer 2, complete sequence; and 28S ribosomal RNA gene, partial sequence	NA	ribosomal protein	biosynthesis of proteins	protein biosynthesis	98.503	334	3	2	1	334	2912	3243	2.4e-163	588	control	Mortierella	C2W2	103998	197409	XLOC_000020	XLOC_000020	NODE_199_length_54328_cov_104.909163:27047-27405	507032	1036440	1.03149	no
TCONS_00000036	KR809877.1	Mucor circinelloides f. lusitanicus strain CBS 277.49 mitochondrion, complete genome	NA	ribosomal protein	biosynthesis of proteins	protein biosynthesis	98.286	2801	39	7	1	2800	793	3585	0	4898	control	Mortierella	C3W3	719.92	351.95	XLOC_000035	XLOC_000035	NODE_374_length_31619_cov_3574.927544:440-3240	176.575	86.186	1.03476	no
TCONS_00000022	XM_022023346.1	Lobosporangium transversale ribosomal protein S9 (BCR41DRAFT_348713), mRNA	NA	ribosomal protein	biosynthesis of proteins	protein biosynthesis	91.822	428	35	0	4	431	54	481	2.7e-166	597	warmed	Mortierella	C3W3	6.67126	3.24037	XLOC_000018	XLOC_000018	NODE_129_length_82400_cov_44.204518:44728-45867	4.22848	2.05261	1.04268	no
TCONS_00000010	XM_022025208.1	Lobosporangium transversale putative 40S ribosomal protein RPS3 (BCR41DRAFT_359384), mRNA	NA	ribosomal protein	biosynthesis of proteins	protein biosynthesis	88.889	648	70	2	1	647	29	675	0	797	warmed	Mortierella	C3W3	6.67126	3.24037	XLOC_000009	XLOC_000009	NODE_1143_length_1438_cov_91.210412:9-1348	4.32931	2.10152	1.0427	no
TCONS_00000026	FJ345353.1	Mucor racemosus strain ATCC 42647 18S ribosomal RNA gene, partial sequence; internal transcribed spacer 1, 5.8S ribosomal RNA gene, and internal transcribed spacer 2, complete sequence; and 28S ribosomal RNA gene, partial sequence	NA	ribosomal protein	biosynthesis of proteins	protein biosynthesis	94.413	537	22	7	28	560	2523	3055	0	819	control	Mortierella	C1W1	3	1	XLOC_000025	XLOC_000025	NODE_256_length_46257_cov_126.546124:3519-25258	2689730	1296580	1.05275	no
TCONS_00000126	XM_019165160.1	Saitoella complicata NRRL Y-17804 ribosomal protein L6 (SAICODRAFT_100168), mRNA	NA	ribosomal protein	biosynthesis of proteins	protein biosynthesis	79.104	469	64	27	3	454	184	635	1.01e-74	292	warmed	Mortierella	C2W2	4.6291	2.13809	XLOC_000119	XLOC_000119	NODE_94_length_98475_cov_45.873024:26490-26965	7.28955	3.491	1.06219	no
TCONS_00000097	KJ561171.1	Lichtheimia hongkongensis mitochondrion, complete genome	NA	ribosomal protein	biosynthesis of proteins	protein biosynthesis	95.152	1485	72	0	143	1627	30874	29390	0	2344	warmed	Mortierella	C2W2	60.1783	27.7952	XLOC_000090	XLOC_000090	NODE_446_length_23100_cov_4.666033:16084-17723	16.8183	7.81655	1.10543	no
TCONS_00000192	XM_022023496.1	Lobosporangium transversale ribosomal protein S7 domain-containing protein (BCR41DRAFT_349610), partial mRNA	NA	ribosomal protein	biosynthesis of proteins	protein biosynthesis	90.456	461	44	0	1	461	420	880	1.33e-169	608	warmed	Mortierella	C3W3	13.949	6.48074	XLOC_000176	XLOC_000176	NODE_89_length_100415_cov_44.940733:23102-24157	8.03643	3.73171	1.10672	no
TCONS_00000035	XM_022023968.1	Lobosporangium transversale S2 ribosomal protein (BCR41DRAFT_352547), partial mRNA	NA	ribosomal protein	biosynthesis of proteins	protein biosynthesis	90.726	647	60	0	1	647	28	674	0	863	warmed	Mortierella	C3W3	6.9745	3.24037	XLOC_000030	XLOC_000030	NODE_1498_length_665_cov_80.749180:18-703	4.15002	1.92702	1.10675	no
TCONS_00000189	XM_022025216.1	Lobosporangium transversale ribosomal protein S14 (BCR41DRAFT_359441), mRNA	NA	ribosomal protein	biosynthesis of proteins	protein biosynthesis	94.416	197	10	1	1	196	33	229	9.15e-78	302	warmed	Mortierella	C3W3	6.9745	3.24037	XLOC_000174	XLOC_000174	NODE_88_length_100745_cov_44.607081:14268-15054	28.2606	12.8658	1.13525	no
TCONS_00000035	KU530219.1	Penicillium polonicum mitochondrion, complete genome	NA	ribosomal protein	biosynthesis of proteins	protein biosynthesis	99.515	206	1	0	1	206	2314	2519	1.53e-99	375	control	Mortierella	C3W3	10.0923	4.75609	XLOC_000034	XLOC_000034	NODE_3670_length_206_cov_1.192053:0-222	212.669	94.738	1.16659	no
TCONS_00000051	MN685272.1	Mucor sp. isolate KMG405 small subunit ribosomal RNA gene, partial sequence	NA	ribosomal protein	biosynthesis of proteins	protein biosynthesis	100	125	0	0	1	125	1497	1621	4.67e-56	231	control	Mortierella	C2W2	19.8714	33.2135	XLOC_000060	XLOC_000060	NODE_5227_length_132_cov_3398.363636:0-160	6752.77	15210.7	1.17153	no
TCONS_00000060	EU736298.1	Zygorhynchus moelleri strain FSU779 18S small subunit ribosomal RNA gene, partial sequence	NA	ribosomal protein	biosynthesis of proteins	protein biosynthesis	99.242	132	1	0	1	132	627	758	2.79e-58	239	control	Mortierella	C2W2	70695.5	140907	XLOC_000049	XLOC_000049	NODE_3929_length_187_cov_7097.704545:0-255	915617	2077790	1.18223	no
TCONS_00000014	FJ345353.1	Mucor racemosus strain ATCC 42647 18S ribosomal RNA gene, partial sequence; internal transcribed spacer 1, 5.8S ribosomal RNA gene, and internal transcribed spacer 2, complete sequence; and 28S ribosomal RNA gene, partial sequence	NA	ribosomal protein	biosynthesis of proteins	protein biosynthesis	97.192	641	13	4	1	640	1941	2577	0	1079	control	Mortierella	C2W2	58571	129223	XLOC_000031	XLOC_000031	NODE_315_length_37898_cov_97.191872:16013-16532	139241	320388	1.20224	no
TCONS_00000004	XM_022024358.1	Lobosporangium transversale 40S ribosomal protein S4-A (BCR41DRAFT_354667), mRNA	NA	ribosomal protein	biosynthesis of proteins	protein biosynthesis	86.632	778	104	0	1	778	27	804	0	861	warmed	Mortierella	C3W3	7.58098	3.24037	XLOC_000004	XLOC_000004	NODE_109_length_91246_cov_45.703238:29253-30394	3.43048	1.46568	1.22684	no
TCONS_00000113	KR809877.1	Mucor circinelloides f. lusitanicus strain CBS 277.49 mitochondrion, complete genome	NA	ribosomal protein	biosynthesis of proteins	protein biosynthesis	95.876	291	12	0	37	327	4477	4767	8.05e-129	472	warmed	Mortierella	C2W2	124.986	49.1761	XLOC_000106	XLOC_000106	NODE_647_length_8766_cov_4.354609:8222-8549	442.91	187.381	1.24104	no
TCONS_00000625	JX270211.1	Mortierella sp. 07MA01 28S-18S ribosomal RNA intergenic spacer, partial sequence	NA	ribosomal protein	biosynthesis of proteins	protein biosynthesis	97.638	254	6	0	219	472	1	254	6.07e-118	436	control	Mortierella	C4W4	2	1	XLOC_000603	XLOC_000603	NODE_956_length_2185_cov_2.712207:1713-2241	23199.7	9566.66	1.27802	no
TCONS_00000038	KU530219.1	Penicillium polonicum mitochondrion, complete genome	NA	ribosomal protein	biosynthesis of proteins	protein biosynthesis	99.515	206	1	0	1	206	2314	2519	2.04e-99	375	control	Mortierella	C2W2	755.114	1838.82	XLOC_000014	XLOC_000014	NODE_1439_length_640_cov_7010.757265:0-693	1147.25	2870.52	1.32313	no
TCONS_00000175	JX270211.1	Mortierella sp. 07MA01 28S-18S ribosomal RNA intergenic spacer, partial sequence	NA	ribosomal protein	biosynthesis of proteins	protein biosynthesis	98.693	153	2	0	2	154	97	249	3.62e-69	272	warmed	Mortierella	C3W3	6.36802	3.24037	XLOC_000160	XLOC_000160	NODE_695_length_6824_cov_121.599941:4293-4447	2165.19	864.527	1.32451	no
TCONS_00000023	JN696111.1	Penicillium solitum strain 20-01 mitochondrion, complete genome	NA	ribosomal protein	biosynthesis of proteins	protein biosynthesis	94.531	256	10	4	48	300	6286	6540	2.02e-104	392	control	Mortierella	C2W2	9.9357	24.1553	XLOC_000015	XLOC_000015	NODE_1477_length_597_cov_5633.752768:3-599	18.9044	47.5481	1.33067	no
TCONS_00000176	JX270211.1	Mortierella sp. 07MA01 28S-18S ribosomal RNA intergenic spacer, partial sequence	NA	ribosomal protein	biosynthesis of proteins	protein biosynthesis	100	101	0	0	3	103	43	143	7.8e-44	187	warmed	Mortierella	C3W3	59.4349	35.6441	XLOC_000161	XLOC_000161	NODE_6970_length_103_cov_4885.937500:0-151	77659.9	30850	1.3319	no
TCONS_00000505	FJ345353.1	Mucor racemosus strain ATCC 42647 18S ribosomal RNA gene, partial sequence; internal transcribed spacer 1, 5.8S ribosomal RNA gene, and internal transcribed spacer 2, complete sequence; and 28S ribosomal RNA gene, partial sequence	NA	ribosomal protein	biosynthesis of proteins	protein biosynthesis	100	115	0	0	1	115	3276	3390	1.7e-50	213	control	Mortierella	C4W4	6610.89	2410.13	XLOC_000489	XLOC_000489	NODE_5883_length_115_cov_6350.066667:0-168	572842	222731	1.36283	no
TCONS_00000112	KJ561171.1	Lichtheimia hongkongensis mitochondrion, complete genome	NA	ribosomal protein	biosynthesis of proteins	protein biosynthesis	90.7	1000	78	13	171	1163	10015	9024	0	1317	warmed	Mortierella	C2W2	171.277	66.2808	XLOC_000105	XLOC_000105	NODE_647_length_8766_cov_4.354609:5414-7770	31.7581	12.3406	1.36371	no
TCONS_00000358	KR809877.1	Mucor circinelloides f. lusitanicus strain CBS 277.49 mitochondrion, complete genome	NA	ribosomal protein	biosynthesis of proteins	protein biosynthesis	97.966	2900	50	7	351	3249	706	3597	0	5020	control	Mortierella	C4W4	3853.84	1481.61	XLOC_000346	XLOC_000346	NODE_374_length_31619_cov_3574.927544:3-3252	397.009	153.293	1.37288	no
TCONS_00000060	AY743664.1	Ambomucor seriatoinflatus 18S ribosomal RNA gene, partial sequence; internal transcribed spacer 1, 5.8S ribosomal RNA gene, and internal transcribed spacer 2, complete sequence; and 28S ribosomal RNA gene, partial sequence	NA	ribosomal protein	biosynthesis of proteins	protein biosynthesis	99.874	796	1	0	1	796	727	1522	0	1465	control	Mortierella	C4W4	2	1	XLOC_000058	XLOC_000058	NODE_1308_length_796_cov_7259.846154:0-861	129540	49564.3	1.38602	no
TCONS_00000046	KR809877.1	Mucor circinelloides f. lusitanicus strain CBS 277.49 mitochondrion, complete genome	NA	ribosomal protein	biosynthesis of proteins	protein biosynthesis	98.675	1358	16	2	100	1455	6059	7416	0	2407	control	Mortierella	C2W2	230.508	546.514	XLOC_000032	XLOC_000032	NODE_3268_length_230_cov_7645.085714:0-257	2901.45	7816.66	1.42978	no
TCONS_00000113	XM_022025156.1	Lobosporangium transversale 60S ribosomal protein L3 (BCR41DRAFT_358986), mRNA	NA	ribosomal protein	biosynthesis of proteins	protein biosynthesis	90.308	681	66	0	5	685	26	706	0	893	warmed	Mortierella	C3W3	17.5879	6.48074	XLOC_000105	XLOC_000105	NODE_328_length_37286_cov_48.592759:36155-37286	10.4653	3.85404	1.44117	no
TCONS_00000063	KP165389.1	Thecamonas trahens strain ATCC 50062 mitochondrion, complete genome	NA	ribosomal protein	biosynthesis of proteins	protein biosynthesis	82.051	117	21	0	683	799	6620	6736	1.22e-16	100	warmed	Mortierella	C2W2	33.3295	11.7595	XLOC_000057	XLOC_000057	NODE_294_length_43124_cov_1438.735169:2197-3050	20.9825	7.50811	1.48266	no
TCONS_00000413	MH990627.1	Mucor irregularis isolate C3B 18S ribosomal RNA gene, partial sequence; internal transcribed spacer 1, 5.8S ribosomal RNA gene, and internal transcribed spacer 2, complete sequence; and 28S ribosomal RNA gene, partial sequence	NA	ribosomal protein	biosynthesis of proteins	protein biosynthesis	100	166	0	0	1	166	594	759	2.82e-79	307	control	Mortierella	C4W4	3	1	XLOC_000399	XLOC_000399	NODE_4278_length_166_cov_4673.693694:0-221	378948	134999	1.48905	no
TCONS_00000046	EF434139.1	Uncultured fungus clone TN19_OTU16 small subunit ribosomal RNA gene, partial sequence; internal transcribed spacer 1, 5.8S ribosomal RNA gene, and internal transcribed spacer 2, complete sequence; and large subunit ribosomal RNA gene, partial sequence	NA	ribosomal protein	biosynthesis of proteins	protein biosynthesis	99.588	971	4	0	7	977	1	971	0	1772	control	Mortierella	C4W4	1	3	XLOC_000045	XLOC_000045	NODE_1224_length_981_cov_2.859611:4-1045	74703.4	26561.9	1.49182	no
TCONS_00000006	XM_022021871.1	Lobosporangium transversale 60S ribosomal protein L7 (BCR41DRAFT_333005), mRNA	NA	ribosomal protein	biosynthesis of proteins	protein biosynthesis	88.462	754	85	2	1	753	8	760	0	909	warmed	Mortierella	C3W3	9.40042	3.24037	XLOC_000006	XLOC_000006	NODE_10_length_226172_cov_45.535232:87049-88645	4.22708	1.49552	1.49901	no
TCONS_00000099	KR809877.1	Phycomyces blakesleeanus strain NRRL 1555 mitochondrion, complete genome	NA	ribosomal protein	biosynthesis of proteins	protein biosynthesis	91.212	990	70	12	683	1668	11282	10306	0	1330	warmed	Mortierella	C2W2	125.912	43.8308	XLOC_000092	XLOC_000092	NODE_446_length_23100_cov_4.666033:4064-5767	33.6648	11.789	1.5138	no
TCONS_00000038	KR809877.1	Mucor circinelloides f. lusitanicus strain CBS 277.49 mitochondrion, complete genome	NA	ribosomal protein	biosynthesis of proteins	protein biosynthesis	99.267	1365	9	1	1	1364	6117	7481	0	2464	control	Mortierella	C3W3	743.469	246.127	XLOC_000037	XLOC_000037	NODE_374_length_31619_cov_3574.927544:12838-31288	384.243	129.602	1.56793	no
TCONS_00000047	KR809877.1	Mucor circinelloides f. lusitanicus strain CBS 277.49 mitochondrion, complete genome	NA	ribosomal protein	biosynthesis of proteins	protein biosynthesis	98.705	1390	16	2	85	1472	6059	7448	0	2466	control	Mortierella	C1W1	1260.87	397.483	XLOC_000044	XLOC_000044	NODE_374_length_31619_cov_3574.927544:20572-30281	470.189	158.121	1.57221	no
TCONS_00000071	DQ273794.1	Mortierella verticillata isolate AFTOL-ID 141 28S ribosomal RNA gene, partial sequence	NA	ribosomal protein	biosynthesis of proteins	protein biosynthesis	98.039	408	8	0	1	408	1922	2329	0	710	warmed	Mortierella	C4W4	3	1	XLOC_000066	XLOC_000066	NODE_1938_length_408_cov_5590.147309:0-467	283043	95121.5	1.57318	no
TCONS_00000101	KR809877.1	Mucor circinelloides f. lusitanicus strain CBS 277.49 mitochondrion, complete genome	NA	ribosomal protein	biosynthesis of proteins	protein biosynthesis	94.631	2291	122	1	537	2827	27669	25380	0	3548	warmed	Mortierella	C2W2	112.024	37.4166	XLOC_000094	XLOC_000094	NODE_446_length_23100_cov_4.666033:18050-20879	16.9977	5.69651	1.57719	no
TCONS_00000022	XM_022024345.1	Lobosporangium transversale 40S ribosomal protein S22-A (BCR41DRAFT_354636), mRNA	NA	ribosomal protein	biosynthesis of proteins	protein biosynthesis	93.956	364	20	1	11	374	41	402	4.18e-152	549	warmed	Mortierella	C2W2	10.184	3.20713	XLOC_000019	XLOC_000019	NODE_13_length_200292_cov_42.903195:96594-97323	26.121	8.7109	1.58432	no
TCONS_00000065	XM_022023592.1	Lobosporangium transversale ribosomal protein L10-domain-containing protein (BCR41DRAFT_350059), mRNA	NA	ribosomal protein	biosynthesis of proteins	protein biosynthesis	86.749	966	120	6	70	1031	1	962	0	1068	warmed	Mortierella	C3W3	20.0138	6.48074	XLOC_000060	XLOC_000060	NODE_202_length_59593_cov_44.982314:542-1942	6.00836	1.94504	1.62717	no
TCONS_00000055	FJ345353.1	Mucor racemosus strain ATCC 42647 18S ribosomal RNA gene, partial sequence; internal transcribed spacer 1, 5.8S ribosomal RNA gene, and internal transcribed spacer 2, complete sequence; and 28S ribosomal RNA gene, partial sequence	NA	ribosomal protein	biosynthesis of proteins	protein biosynthesis	97.183	142	2	2	1	142	3191	3330	2.79e-58	239	control	Mortierella	C2W2	314.962	934.005	XLOC_000019	XLOC_000019	NODE_1941_length_388_cov_6793.939940:0-420	1097.03	3446.93	1.6517	no
TCONS_00000124	XM_022025289.1	Lobosporangium transversale ribosomal protein L24e-domain-containing protein (BCR41DRAFT_359982), mRNA	NA	ribosomal protein	biosynthesis of proteins	protein biosynthesis	88.718	390	44	0	23	412	553	942	4.52e-130	477	warmed	Mortierella	C4W4	15.3188	4.7001	XLOC_000099	XLOC_000099	NODE_273_length_46823_cov_44.045245:28543-29401	14.1662	4.50707	1.65219	no
TCONS_00000051	MN685272.1	Mucor sp. isolate KMG405 small subunit ribosomal RNA gene, partial sequence	NA	ribosomal protein	biosynthesis of proteins	protein biosynthesis	100	125	0	0	1	125	1497	1621	7.25e-57	231	control	Mortierella	C1W1	2	1	XLOC_000047	XLOC_000047	NODE_4278_length_166_cov_4673.693694:41-207	1645420	521754	1.65701	no
TCONS_00000098	DQ273794.1	Mortierella verticillata isolate AFTOL-ID 141 28S ribosomal RNA gene, partial sequence	NA	ribosomal protein	biosynthesis of proteins	protein biosynthesis	95.261	211	10	0	80	290	3036	3246	2.11e-87	335	warmed	Mortierella	C4W4	359.993	109.147	XLOC_000084	XLOC_000084	NODE_239_length_52377_cov_51.276213:50352-50709	466.716	147.941	1.65752	no
TCONS_00000057	JN696111.1	Penicillium solitum strain 20-01 mitochondrion, complete genome	NA	ribosomal protein	biosynthesis of proteins	protein biosynthesis	92.933	283	10	7	1	281	8525	8799	2.57e-108	403	warmed	Mortierella	C2W2	3.70328	1.06904	XLOC_000051	XLOC_000051	NODE_2533_length_291_cov_0.885593:4-300	17.214	5.41818	1.6677	no
TCONS_00000098	KR809877.1	Mucor circinelloides f. lusitanicus strain CBS 277.49 mitochondrion, complete genome	NA	ribosomal protein	biosynthesis of proteins	protein biosynthesis	91.36	1250	107	1	433	1682	18688	19936	0	1709	warmed	Mortierella	C2W2	140.725	43.8308	XLOC_000091	XLOC_000091	NODE_446_length_23100_cov_4.666033:2040-3856	34.9522	10.9468	1.67487	no
TCONS_00000024	HM117807.1	Penicillium ulaiense 28S ribosomal RNA gene, partial sequence; 28S-18S ribosomal RNA intergenic spacer, complete sequence; and 18S ribosomal RNA gene, partial sequence	NA	ribosomal protein	biosynthesis of proteins	protein biosynthesis	100	223	0	0	1	223	178	400	3.19e-111	412	warmed	Mortierella	C2W2	285.153	78.0403	XLOC_000021	XLOC_000021	NODE_1494_length_670_cov_1.385366:1-224	3557.49	1103.58	1.68867	no
TCONS_00000193	XM_022019850.1	Lobosporangium transversale 40S ribosomal protein S14 (BCR41DRAFT_196219), mRNA	NA	ribosomal protein	biosynthesis of proteins	protein biosynthesis	90.022	461	46	0	9	469	39	499	3.33e-166	597	warmed	Mortierella	C4W4	34.4674	10.4447	XLOC_000152	XLOC_000152	NODE_3_length_369612_cov_44.036095:154518-155730	20.1539	6.25195	1.68868	no
TCONS_00000133	MT644938.1	Mycena crocata isolate DM1009 small subunit ribosomal RNA gene, partial sequence; internal transcribed spacer 1, 5.8S ribosomal RNA gene, and internal transcribed spacer 2, complete sequence; and large subunit ribosomal RNA gene, partial sequence	NA	ribosomal protein	biosynthesis of proteins	protein biosynthesis	99.225	129	1	0	45	173	3806	3934	1.99e-57	233	control	Mortierella	C4W4	266.672	76.7897	XLOC_000129	XLOC_000129	NODE_171_length_60143_cov_71.602450:12332-12507	14963.8	4575.59	1.70945	no
TCONS_00000013	MH876022.1	Mortierella parvispora strain CBS 127404 large subunit ribosomal RNA gene, partial sequence	NA	ribosomal protein	biosynthesis of proteins	protein biosynthesis	99.848	657	1	0	1	657	294	950	0	1208	control	Mortierella	C2W2	4422.38	11057.1	XLOC_000050	XLOC_000050	NODE_4278_length_166_cov_4673.693694:41-212	606257	1990790	1.71534	no
TCONS_00000111	KR809877.1	Mucor circinelloides f. lusitanicus strain CBS 277.49 mitochondrion, complete genome	NA	ribosomal protein	biosynthesis of proteins	protein biosynthesis	93.933	1912	116	0	210	2121	16067	17978	0	2889	warmed	Mortierella	C2W2	74.0656	22.4499	XLOC_000104	XLOC_000104	NODE_647_length_8766_cov_4.354609:3239-5360	15.4358	4.70049	1.7154	no
TCONS_00000170	XM_022023257.1	Lobosporangium transversale ribosomal protein S6e-domain-containing protein (BCR41DRAFT_348265), mRNA	NA	ribosomal protein	biosynthesis of proteins	protein biosynthesis	89.912	684	67	2	21	703	1	683	0	880	warmed	Mortierella	C3W3	11.5231	3.24037	XLOC_000155	XLOC_000155	NODE_64_length_118671_cov_49.079399:70290-71635	5.96887	1.67767	1.831	no
TCONS_00000065	AY863211.1	Mortierella verticillata mitochondrion, complete genome	NA	ribosomal protein	biosynthesis of proteins	protein biosynthesis	92.612	379	28	0	349	727	37796	37418	1.1e-150	545	control	Mortierella	C4W4	38.7105	10.4519	XLOC_000063	XLOC_000063	NODE_1347_length_746_cov_1.092619:19-763	22.8812	6.33511	1.85272	no
TCONS_00000056	XM_022024090.1	Lobosporangium transversale 40S ribosomal protein S14 (BCR41DRAFT_353178), mRNA	NA	ribosomal protein	biosynthesis of proteins	protein biosynthesis	86.269	386	53	0	1	386	28	413	3.69e-113	420	warmed	Mortierella	C2W2	8.33238	2.13809	XLOC_000050	XLOC_000050	NODE_250_length_50785_cov_43.421861:29092-29493	18.3495	4.95143	1.88982	no
TCONS_00000184	XM_022027335.1	Lobosporangium transversale 40S ribosomal protein S8 (BCR41DRAFT_381942), partial mRNA	NA	ribosomal protein	biosynthesis of proteins	protein biosynthesis	90.551	381	36	0	1	381	4	384	2.08e-138	505	warmed	Mortierella	C4W4	15.3188	3.91675	XLOC_000145	XLOC_000145	NODE_399_length_28067_cov_43.831251:3497-3878	17.0173	4.5352	1.90776	no
TCONS_00000068	AY863211.1	Mortierella verticillata mitochondrion, complete genome	NA	ribosomal protein	biosynthesis of proteins	protein biosynthesis	94.062	1061	49	10	1	1058	11474	12523	0	1598	warmed	Mortierella	C2W2	4780.01	1248.64	XLOC_000062	XLOC_000062	NODE_294_length_43124_cov_1438.735169:24413-25806	1617.37	425.693	1.92576	no
TCONS_00000066	AY863211.1	Mortierella verticillata mitochondrion, complete genome	NA	ribosomal protein	biosynthesis of proteins	protein biosynthesis	92.622	1735	49	29	1	1682	447	2155	0	2422	warmed	Mortierella	C2W2	7168.63	1823.79	XLOC_000060	XLOC_000060	NODE_294_length_43124_cov_1438.735169:15130-18475	907.794	231.606	1.97069	no
TCONS_00000339	AY863211.1	Mortierella verticillata mitochondrion, complete genome	NA	ribosomal protein	biosynthesis of proteins	protein biosynthesis	98.585	212	3	0	1	212	946	1157	7.63e-100	375	control	Mortierella	C4W4	163.444	38.1815	XLOC_000327	XLOC_000327	NODE_3585_length_212_cov_1.248408:0-243	1166.91	295.762	1.98018	no
TCONS_00000099	XM_022019364.1	Lobosporangium transversale ribosomal protein L13e (BCR41DRAFT_10849), mRNA	NA	ribosomal protein	biosynthesis of proteins	protein biosynthesis	85.016	634	89	3	1	631	339	969	4e-179	640	warmed	Mortierella	C4W4	26.808	6.2668	XLOC_000085	XLOC_000085	NODE_245_length_51267_cov_42.031126:41595-42719	11.1387	2.62828	2.08339	no
TCONS_00000007	EF434139.1	Uncultured fungus clone TN19_OTU16 small subunit ribosomal RNA gene, partial sequence; internal transcribed spacer 1, 5.8S ribosomal RNA gene, and internal transcribed spacer 2, complete sequence; and large subunit ribosomal RNA gene, partial sequence	NA	ribosomal protein	biosynthesis of proteins	protein biosynthesis	99.588	971	4	0	6	976	1	971	0	1772	control	Mortierella	C1W1	5	1	XLOC_000006	XLOC_000006	NODE_1224_length_981_cov_2.859611:5-1053	68681.6	15914.8	2.10955	no
TCONS_00000007	NG_065591.1	Mucor griseocyanus CBS 116.08 18S rRNA gene, partial sequence; from TYPE material	NA	ribosomal protein	biosynthesis of proteins	protein biosynthesis	99.333	150	1	0	29	178	1420	1569	2.75e-68	272	control	Mortierella	C2W2	69.5499	246.585	XLOC_000051	XLOC_000051	NODE_4446_length_159_cov_7488.490385:0-192	3740.89	16769.5	2.16439	no
TCONS_00000050	FJ345353.1	Mucor racemosus strain ATCC 42647 18S ribosomal RNA gene, partial sequence; internal transcribed spacer 1, 5.8S ribosomal RNA gene, and internal transcribed spacer 2, complete sequence; and 28S ribosomal RNA gene, partial sequence	NA	ribosomal protein	biosynthesis of proteins	protein biosynthesis	100	187	0	0	1	187	3336	3522	1.6e-90	346	control	Mortierella	C2W2	1.98714	10.0647	XLOC_000056	XLOC_000056	NODE_49_length_111727_cov_66.764140:2122-3434	1.53201	7.86629	2.36026	no
TCONS_00000255	JX270211.1	Mortierella sp. 07MA01 28S-18S ribosomal RNA intergenic spacer, partial sequence	NA	ribosomal protein	biosynthesis of proteins	protein biosynthesis	100	101	0	0	3	103	43	143	4.56e-43	187	warmed	Mortierella	C4W4	141.699	23.7616	XLOC_000200	XLOC_000200	NODE_6970_length_103_cov_4885.937500:0-151	137399	26358.3	2.38204	no
TCONS_00000009	FN666099.1	Mucor hiemalis partial 18S rRNA gene, strain PLS	NA	ribosomal protein	biosynthesis of proteins	protein biosynthesis	99.121	796	7	0	1	796	486	1281	0	1432	control	Mortierella	C1W1	6	1	XLOC_000008	XLOC_000008	NODE_1308_length_796_cov_7259.846154:0-856	102102	19286.1	2.40438	no
TCONS_00000053	AM920464.1	Penicillium chrysogenum Wisconsin 54-1255 complete genome, contig Pc00c49	NA	ribosomal protein	biosynthesis of proteins	protein biosynthesis	99.355	310	2	0	9	318	1185	876	4.5e-156	562	warmed	Mortierella	C2W2	204.606	36.3475	XLOC_000047	XLOC_000047	NODE_2320_length_318_cov_1.072243:0-365	554.838	104.637	2.40667	no
TCONS_00000025	AM920464.1	Penicillium chrysogenum Wisconsin 54-1255 complete genome, contig Pc00c49	NA	ribosomal protein	biosynthesis of proteins	protein biosynthesis	98.611	216	2	1	85	300	1300	1086	6.81e-102	381	control	Mortierella	C1W1	198.63	40.8012	XLOC_000024	XLOC_000024	NODE_2430_length_300_cov_0.918367:0-302	872.577	158.536	2.46047	no
TCONS_00000066	AY743664.1	Ambomucor seriatoinflatus 18S ribosomal RNA gene, partial sequence; internal transcribed spacer 1, 5.8S ribosomal RNA gene, and internal transcribed spacer 2, complete sequence; and 28S ribosomal RNA gene, partial sequence	NA	ribosomal protein	biosynthesis of proteins	protein biosynthesis	99.148	704	1	5	42	740	1	704	0	1262	control	Mortierella	C4W4	8	1	XLOC_000064	XLOC_000064	NODE_1349_length_740_cov_6755.516788:0-794	432611	75019.1	2.52774	no
TCONS_00000008	FJ605511.1	Mucor luteus strain WA0000009410 18S ribosomal RNA gene, complete sequence	NA	ribosomal protein	biosynthesis of proteins	protein biosynthesis	99.121	796	7	0	1	796	713	1508	0	1432	control	Mortierella	C2W2	21.8586	97.6277	XLOC_000059	XLOC_000059	NODE_5226_length_132_cov_3747.324675:0-172	2823.2	16527.8	2.54949	no
TCONS_00000048	KU354788.1	Fungal sp. strain EFOMIA09 18S ribosomal RNA gene, partial sequence	NA	ribosomal protein	biosynthesis of proteins	protein biosynthesis	100	605	0	0	1	605	477	1081	0	1118	warmed	Mortierella	C4W4	10	1	XLOC_000043	XLOC_000043	NODE_1560_length_605_cov_5512.880000:0-686	414020	68931.3	2.58647	no
TCONS_00000175	XR_005086075.1	Mucor racemosus strain ATCC 42647 18S ribosomal RNA gene, partial sequence; internal transcribed spacer 1, 5.8S ribosomal RNA gene, and internal transcribed spacer 2, complete sequence; and 28S ribosomal RNA gene, partial sequence	NA	ribosomal protein	biosynthesis of proteins	protein biosynthesis	98.491	265	0	4	82	344	2344	2606	1.5e-126	464	control	Mortierella	C4W4	1	7	XLOC_000168	XLOC_000168	NODE_199_length_54328_cov_104.909163:26966-32857	590901	94846.6	2.63925	no
TCONS_00000019	MH875788.1	Mucor ambiguus strain CBS 126943 large subunit ribosomal RNA gene, partial sequence	NA	ribosomal protein	biosynthesis of proteins	protein biosynthesis	99.743	389	0	1	1	388	471	859	0	712	control	Mortierella	C2W2	226.534	1306.4	XLOC_000025	XLOC_000025	NODE_2650_length_275_cov_7424.454545:0-268	2462.21	15982.8	2.6985	no
TCONS_00000015	MH864344.1	Mucor ambiguus strain CBS 126943 small subunit ribosomal RNA gene, partial sequence; internal transcribed spacer 1, 5.8S ribosomal RNA gene, and internal transcribed spacer 2, complete sequence; and large subunit ribosomal RNA gene, partial sequence	NA	ribosomal protein	biosynthesis of proteins	protein biosynthesis	99.495	594	3	0	1	594	151	744	0	1081	control	Mortierella	C2W2	7.94856	0	XLOC_000026	XLOC_000026	NODE_2748_length_267_cov_0.646226:9-232	181.022	0.01	2.6985	no
TCONS_00000031	XM_022022403.1	Lobosporangium transversale ribosomal protein L23a (BCR41DRAFT_343997), mRNA	NA	ribosomal protein	biosynthesis of proteins	protein biosynthesis	93.75	352	22	0	2	353	99	450	5.12e-146	529	warmed	Mortierella	C2W2	7.40656	1.06904	XLOC_000028	XLOC_000028	NODE_161_length_70093_cov_44.124689:58718-59332	21.7242	3.34106	2.70093	no
TCONS_00000013	AY863211.1	Mortierella verticillata mitochondrion, complete genome	NA	ribosomal protein	biosynthesis of proteins	protein biosynthesis	88.62	413	34	9	1	411	11478	11879	5.24e-134	490	control	Mortierella	C3W3	409.581	55.884	XLOC_000013	XLOC_000013	NODE_1557_length_548_cov_1.146045:137-577	1159.14	155.012	2.9026	no
TCONS_00000041	KR809877.1	Mucor circinelloides f. lusitanicus strain CBS 277.49 mitochondrion, complete genome	NA	ribosomal protein	biosynthesis of proteins	protein biosynthesis	98.282	2794	39	7	1	2793	795	3580	0	4885	control	Mortierella	C2W2	23.8457	156.003	XLOC_000052	XLOC_000052	NODE_4685_length_150_cov_7644.557895:0-163	5930.45	51778.2	3.12613	no
TCONS_00000245	XR_005086075.1	Mucor racemosus strain ATCC 42647 18S ribosomal RNA gene, partial sequence; internal transcribed spacer 1, 5.8S ribosomal RNA gene, and internal transcribed spacer 2, complete sequence; and 28S ribosomal RNA gene, partial sequence	NA	ribosomal protein	biosynthesis of proteins	protein biosynthesis	96.37	606	20	2	8	612	1942	2546	0	996	control	Mortierella	C4W4	10	1	XLOC_000236	XLOC_000236	NODE_256_length_46257_cov_126.546124:3460-36190	1113440	122027	3.18975	no
TCONS_00000010	MH876022.1	Mortierella parvispora strain CBS 127404 large subunit ribosomal RNA gene, partial sequence	NA	ribosomal protein	biosynthesis of proteins	protein biosynthesis	99.848	657	1	0	1	657	294	950	0	1208	control	Mortierella	C3W3	61275.6	5914.19	XLOC_000010	XLOC_000010	NODE_1423_length_657_cov_3.669435:0-728	76116	7287.87	3.38463	no
TCONS_00000034	AY863211.1	Mortierella verticillata mitochondrion, complete genome	NA	ribosomal protein	biosynthesis of proteins	protein biosynthesis	98.585	212	3	0	1	212	946	1157	1.53e-99	375	control	Mortierella	C3W3	84.1028	8.32315	XLOC_000033	XLOC_000033	NODE_3585_length_212_cov_1.248408:0-245	1143.59	108.004	3.40441	no
TCONS_00000059	MF154622.1	Mucor zonatus isolate CAV1-23 28S ribosomal RNA gene, partial sequence	NA	ribosomal protein	biosynthesis of proteins	protein biosynthesis	100	137	0	0	1	137	36	172	9.96e-63	254	control	Mortierella	C2W2	12.9164	109.705	XLOC_000057	XLOC_000057	NODE_5083_length_137_cov_8392.182927:0-167	2310.89	25971.1	3.49038	no
TCONS_00000065	AJ271061.1	Mucor racemosus 18S rRNA gene, 5.8S rRNA gene, 28S rRNA gene, internal transcribed spacer 1 (ITS1) and internal transcribed spacer 2 (ITS2), strain ATCC1216B	NA	ribosomal protein	biosynthesis of proteins	protein biosynthesis	100	115	0	0	1	115	5667	5781	2.63e-51	213	control	Mortierella	C1W1	3003.2	294.822	XLOC_000061	XLOC_000061	NODE_5883_length_115_cov_6350.066667:0-159	978100	84398.9	3.53469	no
TCONS_00000026	D13859.1	Penicillium chrysogenum mitochondrial gene for S5 ribosomal protein, complete cds	NA	ribosomal protein	biosynthesis of proteins	protein biosynthesis	94.619	223	11	1	1	223	1175	1396	5.75e-90	344	control	Mortierella	C2W2	6.95499	60.3883	XLOC_000061	XLOC_000061	NODE_5849_length_116_cov_7946.180328:0-155	5021.58	59624.2	3.56969	no
TCONS_00000299	FJ345353.1	Mucor racemosus strain ATCC 42647 18S ribosomal RNA gene, partial sequence; internal transcribed spacer 1, 5.8S ribosomal RNA gene, and internal transcribed spacer 2, complete sequence; and 28S ribosomal RNA gene, partial sequence	NA	ribosomal protein	biosynthesis of proteins	protein biosynthesis	97.317	410	10	1	61	469	3401	3810	0	695	control	Mortierella	C4W4	13	1	XLOC_000290	XLOC_000290	NODE_315_length_37898_cov_97.191872:16012-16481	425153	34244.1	3.63405	no
TCONS_00000384	FJ345353.1	Mucor racemosus strain ATCC 42647 18S ribosomal RNA gene, partial sequence; internal transcribed spacer 1, 5.8S ribosomal RNA gene, and internal transcribed spacer 2, complete sequence; and 28S ribosomal RNA gene, partial sequence	NA	ribosomal protein	biosynthesis of proteins	protein biosynthesis	100	187	0	0	1	187	3336	3522	5.99e-91	346	control	Mortierella	C4W4	16	1	XLOC_000371	XLOC_000371	NODE_3929_length_187_cov_7097.704545:0-257	2875720	187833	3.9364	no
TCONS_00000012	MF510830.1	Mortierella sp. isolate SUT-174 internal transcribed spacer 1, partial sequence; 5.8S ribosomal RNA gene and internal transcribed spacer 2, complete sequence; and large subunit ribosomal RNA gene, partial sequence	NA	ribosomal protein	biosynthesis of proteins	protein biosynthesis	99.848	657	1	0	1	657	856	1512	0	1208	control	Mortierella	C1W1	15	1	XLOC_000011	XLOC_000011	NODE_1423_length_657_cov_3.669435:0-727	15335.8	955.831	4.004	no
TCONS_00000179	MN945288.1	Aspergillus terreus isolate X-51 small subunit ribosomal RNA gene, partial sequence	NA	ribosomal protein	biosynthesis of proteins	protein biosynthesis	100	209	0	0	1	209	640	848	7.84e-103	387	warmed	Mortierella	C4W4	17	1	XLOC_000142	XLOC_000142	NODE_3935_length_209_cov_1.753247:0-257	1289150	77011.3	4.06521	no
TCONS_00000050	FJ345353.1	Mucor racemosus strain ATCC 42647 18S ribosomal RNA gene, partial sequence; internal transcribed spacer 1, 5.8S ribosomal RNA gene, and internal transcribed spacer 2, complete sequence; and 28S ribosomal RNA gene, partial sequence	NA	ribosomal protein	biosynthesis of proteins	protein biosynthesis	100	187	0	0	1	187	3336	3522	2.48e-91	346	control	Mortierella	C1W1	14	1	XLOC_000046	XLOC_000046	NODE_3929_length_187_cov_7097.704545:0-257	2112460	125390	4.07443	no
TCONS_00000058	MH878373.1	Penicillium lanosum strain CBS 515.73 large subunit ribosomal RNA gene, partial sequence	NA	ribosomal protein	biosynthesis of proteins	protein biosynthesis	98.141	538	6	1	1	538	76	609	0	946	warmed	Mortierella	C4W4	18	1	XLOC_000053	XLOC_000053	NODE_1644_length_538_cov_1.424431:0-615	295297	16042.6	4.20219	no
TCONS_00000036	HM117807.1	Penicillium ulaiense 28S ribosomal RNA gene, partial sequence; 28S-18S ribosomal RNA intergenic spacer, complete sequence; and 18S ribosomal RNA gene, partial sequence	NA	ribosomal protein	biosynthesis of proteins	protein biosynthesis	100	212	0	0	1	212	177	388	1.24e-104	392	warmed	Mortierella	C4W4	27	1	XLOC_000034	XLOC_000034	NODE_1494_length_670_cov_1.385366:0-212	209027	11218.8	4.2197	no
TCONS_00000094	D13859.1	Penicillium chrysogenum mitochondrial gene for S5 ribosomal protein, complete cds	NA	ribosomal protein	biosynthesis of proteins	protein biosynthesis	99.355	310	2	0	9	318	826	1135	8.9e-156	562	warmed	Mortierella	C4W4	2397.4	57.4456	XLOC_000080	XLOC_000080	NODE_2320_length_318_cov_1.072243:0-371	2833.58	70.8726	5.32125	no
TCONS_00000015	AY863211.1	Mortierella verticillata mitochondrion, complete genome	NA	ribosomal protein	biosynthesis of proteins	protein biosynthesis	88.537	410	34	9	1	408	11481	11879	5.04e-133	484	control	Mortierella	C1W1	151.132	3.94851	XLOC_000014	XLOC_000014	NODE_1557_length_548_cov_1.146045:140-548	322.175	7.89337	5.35106	no
TCONS_00000345	KU530219.1	Penicillium polonicum mitochondrion, complete genome	NA	ribosomal protein	biosynthesis of proteins	protein biosynthesis	99.515	206	1	0	1	206	2314	2519	7.63e-100	375	control	Mortierella	C4W4	266.672	4.6927	XLOC_000333	XLOC_000333	NODE_3670_length_206_cov_1.192053:0-222	2937.26	55.5	5.72584	no
TCONS_00000032	AJ271061.1	Mucor racemosus 18S rRNA gene, 5.8S rRNA gene, 28S rRNA gene, internal transcribed spacer 1 (ITS1) and internal transcribed spacer 2 (ITS2), strain ATCC1216B	NA	ribosomal protein	biosynthesis of proteins	protein biosynthesis	97.27	403	9	2	346	747	5792	6193	0	682	control	Mortierella	C1W1	7	1	XLOC_000030	XLOC_000030	NODE_315_length_37898_cov_97.191872:16014-16766	197419	2495.07	6.30604	no
TCONS_00000085	D14567.1	Penicillium urticae mitochondrial l-rRNA (large rRNA) gene and its flanking region	NA	ribosomal protein	biosynthesis of proteins	protein biosynthesis	89.888	267	10	12	1	252	5802	6066	3.53e-85	327	warmed	Mortierella	C4W4	88.0833	1.04447	XLOC_000072	XLOC_000072	NODE_2094_length_361_cov_1.192810:0-252	326.562	4.11739	6.30948	no
TCONS_00000226	JN696111.1	Penicillium solitum strain 20-01 mitochondrion, complete genome	NA	ribosomal protein	biosynthesis of proteins	protein biosynthesis	94.531	256	10	4	48	300	6286	6540	5.85e-105	392	control	Mortierella	C4W4	4701.17	31.7824	XLOC_000217	XLOC_000217	NODE_2430_length_300_cov_0.918367:0-321	13135.7	96.4894	7.08891	no
TCONS_00000155	XM_022025779.1	Lobosporangium transversale 40S ribosomal protein S20 (BCR41DRAFT_362779), mRNA	NA	ribosomal protein	biosynthesis of proteins	protein biosynthesis	89.13	368	40	0	2	369	31	398	1.11e-124	459	warmed	Mortierella	C3W3	1.81944	0	XLOC_000140	XLOC_000140	NODE_4_length_363071_cov_44.451641:200329-200884	1.51158	0.01	7.23991	no
TCONS_00000080	XM_022023364.1	Lobosporangium transversale ribosomal protein L13e (BCR41DRAFT_348775), partial mRNA	NA	ribosomal protein	biosynthesis of proteins	protein biosynthesis	84.301	637	97	1	11	644	1	637	7.19e-173	619	warmed	Mortierella	C3W3	3.63887	0	XLOC_000075	XLOC_000075	NODE_245_length_51267_cov_42.031126:41018-42867	1.69745	0.01	7.40723	no
TCONS_00000023	XM_022019969.1	Lobosporangium transversale ribosomal L27e protein family-domain-containing protein (BCR41DRAFT_212899), mRNA	NA	ribosomal protein	biosynthesis of proteins	protein biosynthesis	88.45	329	38	0	1	329	275	603	1.61e-106	398	warmed	Mortierella	C3W3	1.21296	0	XLOC_000019	XLOC_000019	NODE_129_length_82400_cov_44.204518:56638-57228	2.16396	0.01	7.75753	no
TCONS_00000110	XM_022021177.1	Lobosporangium transversale ribosomal protein S2, flavodoxin-like domain-containing protein (BCR41DRAFT_314570), partial mRNA	NA	ribosomal protein	biosynthesis of proteins	protein biosynthesis	89.859	710	72	0	41	750	1	710	0	913	warmed	Mortierella	C3W3	5.76155	0	XLOC_000102	XLOC_000102	NODE_316_length_38774_cov_54.598466:37094-38619	2.367	0.01	7.88692	no
TCONS_00000082	KU530219.1	Penicillium polonicum mitochondrion, complete genome	NA	ribosomal protein	biosynthesis of proteins	protein biosynthesis	92.83	265	9	7	1	263	2797	3053	5.2e-100	375	warmed	Mortierella	C3W3	0.606478	0	XLOC_000077	XLOC_000077	NODE_2533_length_291_cov_0.885593:22-291	2.59662	0.01	8.02049	no
TCONS_00000197	XM_022025178.1	Lobosporangium transversale ribosomal protein L6, alpha-beta domain-containing protein (BCR41DRAFT_359127), mRNA	NA	ribosomal protein	biosynthesis of proteins	protein biosynthesis	84.76	584	84	3	14	596	340	919	2.76e-161	580	warmed	Mortierella	C3W3	4.54859	0	XLOC_000181	XLOC_000181	NODE_94_length_98475_cov_45.873024:25793-27053	2.81743	0.01	8.13824	no
TCONS_00000044	XM_022024801.1	Lobosporangium transversale 40S ribosomal protein S11 (BCR41DRAFT_357086), mRNA	NA	ribosomal protein	biosynthesis of proteins	protein biosynthesis	90.717	474	42	2	1	473	17	489	2.29e-176	630	warmed	Mortierella	C3W3	3.63887	0	XLOC_000039	XLOC_000039	NODE_15_length_190114_cov_44.886556:124371-125717	2.88288	0.01	8.17137	no
TCONS_00000138	XM_022025685.1	Lobosporangium transversale putative ribosomal protein L7a.e.B, cytosolic (BCR41DRAFT_362208), mRNA	NA	ribosomal protein	biosynthesis of proteins	protein biosynthesis	88.054	745	87	2	40	783	72	815	0	881	warmed	Mortierella	C3W3	6.36802	0	XLOC_000126	XLOC_000126	NODE_41_length_143063_cov_43.093589:136280-137068	3.0925	0.01	8.27263	no
TCONS_00000149	XM_022030698.1	Lobosporangium transversale ribosomal protein S15 (BCR41DRAFT_426197), partial mRNA	NA	ribosomal protein	biosynthesis of proteins	protein biosynthesis	89.912	456	46	0	15	470	13	468	1.31e-163	588	warmed	Mortierella	C3W3	3.63887	0	XLOC_000136	XLOC_000136	NODE_449_length_22908_cov_44.099024:16288-17565	3.21875	0.01	8.33036	no
TCONS_00000064	XM_022025685.1	Lobosporangium transversale putative ribosomal protein L7a.e.B, cytosolic (BCR41DRAFT_362208), mRNA	NA	ribosomal protein	biosynthesis of proteins	protein biosynthesis	91.169	385	31	2	3	384	208	592	3.37e-143	520	warmed	Mortierella	C3W3	2.12267	0	XLOC_000059	XLOC_000059	NODE_2007_length_384_cov_76.717325:0-397	3.33817	0.01	8.38291	no
TCONS_00000147	KM382275.1	Parasitella parasitica strain CBS 412.66 mitochondrion, complete genome	NA	ribosomal protein	biosynthesis of proteins	protein biosynthesis	90.625	224	16	5	44	266	68446	68665	9.89e-75	292	warmed	Mortierella	C3W3	3.03239	0	XLOC_000134	XLOC_000134	NODE_446_length_23100_cov_4.666033:15201-15667	3.44575	0.01	8.42867	no
TCONS_00000058	XM_022027029.1	Lobosporangium transversale ribosomal protein S26e (BCR41DRAFT_376213), partial mRNA	NA	ribosomal protein	biosynthesis of proteins	protein biosynthesis	89.831	354	36	0	1	354	22	375	1.27e-123	455	warmed	Mortierella	C3W3	3.63887	0	XLOC_000053	XLOC_000053	NODE_183_length_64357_cov_43.835697:51585-52506	3.70882	0.01	8.53482	no
TCONS_00000003	XM_022025597.1	Lobosporangium transversale 50S ribosomal protein L32 (BCR41DRAFT_361742), mRNA	NA	ribosomal protein	biosynthesis of proteins	protein biosynthesis	89.572	374	39	0	1	374	280	653	7.19e-130	475	warmed	Mortierella	C3W3	2.12267	0	XLOC_000003	XLOC_000003	NODE_1091_length_1717_cov_49.911552:858-1717	3.80997	0.01	8.57364	no
TCONS_00000052	XM_022025096.1	Lobosporangium transversale ribosomal L18ae/LX protein domain-domain-containing protein (BCR41DRAFT_358704), mRNA	NA	ribosomal protein	biosynthesis of proteins	protein biosynthesis	89.924	397	40	0	26	422	27	423	6.26e-141	512	warmed	Mortierella	C3W3	3.33563	0	XLOC_000047	XLOC_000047	NODE_1675_length_524_cov_73.848614:4-550	4.09037	0.01	8.67609	no
TCONS_00000112	XM_025523986.1	Lobosporangium transversale 50S ribosomal protein L22 (BCR41DRAFT_375885), partial mRNA	NA	ribosomal protein	biosynthesis of proteins	protein biosynthesis	76.296	405	78	16	59	454	73	468	7.95e-47	200	warmed	Mortierella	C3W3	5.76155	0	XLOC_000104	XLOC_000104	NODE_323_length_37889_cov_43.936539:26820-27758	4.31417	0.01	8.75294	no
TCONS_00000089	XM_022027954.1	Lobosporangium transversale zinc-binding ribosomal protein (BCR41DRAFT_388020), partial mRNA	NA	ribosomal protein	biosynthesis of proteins	protein biosynthesis	95.298	319	15	0	20	338	75	393	2.85e-139	507	warmed	Mortierella	C3W3	3.33563	0	XLOC_000084	XLOC_000084	NODE_269_length_47020_cov_41.939700:29173-30741	4.79994	0.01	8.90687	no
TCONS_00000109	XM_022029021.1	Lobosporangium transversale 60s acidic ribosomal protein-domain-containing protein (BCR41DRAFT_399091), partial mRNA	NA	ribosomal protein	biosynthesis of proteins	protein biosynthesis	82.583	333	49	4	3	329	1	330	1.38e-72	285	warmed	Mortierella	C3W3	3.03239	0	XLOC_000101	XLOC_000101	NODE_311_length_40338_cov_46.822059:18796-19297	4.8211	0.01	8.91322	no
TCONS_00000260	AM920464.1	Penicillium chrysogenum mitochondrial gene for S5 ribosomal protein, complete cds	NA	ribosomal protein	biosynthesis of proteins	protein biosynthesis	94.76	229	11	1	4	232	27858	27631	6.55e-94	355	control	Mortierella	C4W4	567.753	1.06652	XLOC_000251	XLOC_000251	NODE_2748_length_267_cov_0.646226:1-262	3042.03	6.22048	8.93379	no
TCONS_00000020	XM_022024801.1	Lobosporangium transversale 40S ribosomal protein S11 (BCR41DRAFT_357086), mRNA	NA	ribosomal protein	biosynthesis of proteins	protein biosynthesis	90.377	478	41	5	1	475	22	497	3.51e-174	623	warmed	Mortierella	C3W3	5.76155	0	XLOC_000016	XLOC_000016	NODE_128_length_82520_cov_46.228291:61010-62379	5.26652	0.01	9.04071	no
TCONS_00000087	XM_022022841.1	Lobosporangium transversale S25 ribosomal protein (BCR41DRAFT_346222), mRNA	NA	ribosomal protein	biosynthesis of proteins	protein biosynthesis	80.968	310	54	4	71	376	211	519	3.38e-59	241	warmed	Mortierella	C3W3	4.54859	0	XLOC_000082	XLOC_000082	NODE_264_length_47323_cov_44.868981:29600-31037	5.88708	0.01	9.20141	no
TCONS_00000137	XM_022025757.1	Lobosporangium transversale 60s acidic ribosomal protein-domain-containing protein (BCR41DRAFT_362664), mRNA	NA	ribosomal protein	biosynthesis of proteins	protein biosynthesis	85.526	304	38	4	46	343	77	380	6.22e-81	313	warmed	Mortierella	C3W3	3.63887	0	XLOC_000125	XLOC_000125	NODE_3_length_369612_cov_44.036095:279698-280957	6.01555	0.01	9.23255	no
TCONS_00000160	XM_022027308.1	Lobosporangium transversale 40S ribosomal protein S27 (BCR41DRAFT_381449), partial mRNA	NA	ribosomal protein	biosynthesis of proteins	protein biosynthesis	91.213	239	21	0	1	239	38	276	6.95e-85	326	warmed	Mortierella	C3W3	2.72915	0	XLOC_000145	XLOC_000145	NODE_59_length_123518_cov_44.197630:39568-40711	6.0898	0.01	9.25025	no
TCONS_00000114	XM_022027228.1	Lobosporangium transversale ribosomal protein L35 (BCR41DRAFT_379661), partial mRNA	NA	ribosomal protein	biosynthesis of proteins	protein biosynthesis	89.617	366	38	0	5	370	78	443	5.42e-127	466	warmed	Mortierella	C3W3	6.36802	0	XLOC_000106	XLOC_000106	NODE_32_length_153297_cov_43.631850:40932-42236	7.4784	0.01	9.54659	no
TCONS_00000178	XM_022022672.1	Lobosporangium transversale component of cytosolic 80S ribosome and 60S large subunit (BCR41DRAFT_345206), mRNA	NA	ribosomal protein	biosynthesis of proteins	protein biosynthesis	95	340	15	2	1	339	28	366	5.35e-147	532	warmed	Mortierella	C3W3	7.27774	0	XLOC_000163	XLOC_000163	NODE_6_length_256049_cov_45.453280:225002-226293	8.2698	0.01	9.69171	no
TCONS_00000122	XM_022020136.1	Lobosporangium transversale putative 60S ribosomal protein L22 (BCR41DRAFT_243000), mRNA	NA	ribosomal protein	biosynthesis of proteins	protein biosynthesis	91.453	351	30	0	28	378	297	647	5.83e-132	483	warmed	Mortierella	C3W3	8.18746	0	XLOC_000112	XLOC_000112	NODE_35_length_151118_cov_45.513243:8725-9570	8.31412	0.01	9.69942	no
TCONS_00000038	XM_022023740.1	Lobosporangium transversale ribosomal protein L37ae (BCR41DRAFT_344566), mRNA	NA	ribosomal protein	biosynthesis of proteins	protein biosynthesis	91.429	280	24	0	6	285	626	905	1.19e-102	385	warmed	Mortierella	C3W3	4.24535	0	XLOC_000033	XLOC_000033	NODE_153_length_72752_cov_44.248401:61077-62149	8.43079	0.01	9.71952	no
TCONS_00000049	KX931017.1	Penicillium sp. ShG4C mitochondrion, complete genome	NA	ribosomal protein	biosynthesis of proteins	protein biosynthesis	90.984	244	13	7	1	240	4558	4796	2.17e-83	320	warmed	Mortierella	C2W2	0.92582	0	XLOC_000043	XLOC_000043	NODE_2094_length_361_cov_1.192810:5-245	8.56648	0.01	9.74256	no
TCONS_00000015	XM_022026659.1	Lobosporangium transversale ribosomal protein L5 domain-containing protein (BCR41DRAFT_372176), partial mRNA	NA	ribosomal protein	biosynthesis of proteins	protein biosynthesis	91.253	423	37	0	30	452	1	423	2.37e-160	577	warmed	Mortierella	C3W3	7.88422	0	XLOC_000011	XLOC_000011	NODE_120_length_87650_cov_46.802489:67699-69135	8.85477	0.01	9.79031	no
TCONS_00000172	XM_022029247.1	Lobosporangium transversale ribosomal protein S28e (BCR41DRAFT_401769), partial mRNA	NA	ribosomal protein	biosynthesis of proteins	protein biosynthesis	85.981	214	28	2	10	222	34	246	1.54e-55	228	warmed	Mortierella	C3W3	3.94211	0	XLOC_000157	XLOC_000157	NODE_66_length_116325_cov_44.910312:85979-87149	17.0695	0.01	10.7372	no
TCONS_00000038	KU530219.1	Penicillium polonicum mitochondrion, complete genome	NA	ribosomal protein	biosynthesis of proteins	protein biosynthesis	99.512	205	1	0	1	205	2315	2519	1.14e-99	374	control	Mortierella	C1W1	2.15902	0	XLOC_000036	XLOC_000036	NODE_3670_length_206_cov_1.192053:1-222	32.2559	0.01	11.6553	no
TCONS_00000024	AM920464.1	Penicillium chrysogenum Wisconsin 54-1255 complete genome, contig Pc00c49	NA	ribosomal protein	biosynthesis of proteins	protein biosynthesis	95.023	221	10	1	1	221	27856	27637	1.2e-90	346	control	Mortierella	C3W3	1.68206	0	XLOC_000023	XLOC_000023	NODE_2748_length_267_cov_0.646226:6-227	36.2609	0.01	11.8242	no
TCONS_00000035	AY863211.1	Mortierella verticillata mitochondrion, complete genome	NA	ribosomal protein	biosynthesis of proteins	protein biosynthesis	98.578	211	3	0	1	211	946	1156	1.14e-99	374	control	Mortierella	C1W1	2.15902	0	XLOC_000033	XLOC_000033	NODE_3585_length_212_cov_1.248408:1-213	40.8088	0.01	11.9947	no
TCONS_00000023	AY863211.1	Mortierella verticillata mitochondrion, complete genome	NA	ribosomal protein	biosynthesis of proteins	protein biosynthesis	95.625	320	3	6	1	309	2200	2519	1.39e-138	503	control	Mortierella	C1W1	66.9297	0	XLOC_000022	XLOC_000022	NODE_2154_length_340_cov_1.736842:1-310	275.335	0.01	14.7489	no
TCONS_00000121	XR_003394590.1	PREDICTED: Diaphorina citri large subunit ribosomal RNA (LOC113472154), rRNA	NA	ribosomal protein	biosynthesis of proteins	protein biosynthesis	96.078	153	6	0	1	153	2832	2984	1.68e-62	250	warmed	Mortierella	C2W2	0.92582	0	XLOC_000114	XLOC_000114	NODE_889_length_3312_cov_50.914031:4-157	578.277	0.01	15.8195	no
TCONS_00000184	M36311.1	B.trispora 5S rRNA	NA	ribosomal protein	biosynthesis of proteins	protein biosynthesis	84.314	102	16	0	45	146	5	106	1.82e-17	100	warmed	Mortierella	C3W3	2.72915	0	XLOC_000169	XLOC_000169	NODE_765_length_5222_cov_123.162377:759-914	701.056	0.01	16.0972	no
TCONS_00000027	JX270228.1	Mortierella sp. 08CT03 28S-18S ribosomal RNA intergenic spacer, partial sequence	NA	ribosomal protein	biosynthesis of proteins	protein biosynthesis	96.721	122	4	0	19	140	597	718	7.65e-48	204	control	Mortierella	C3W3	9.25131	0	XLOC_000026	XLOC_000026	NODE_3059_length_243_cov_3.175532:103-256	11240.2	0.01	20.1002	no
TCONS_00000116	JX270211.1	Mortierella sp. 07MA01 28S-18S ribosomal RNA intergenic spacer, partial sequence	NA	ribosomal protein	biosynthesis of proteins	protein biosynthesis	100	101	0	0	3	103	43	143	7.8e-44	187	warmed	Mortierella	C2W2	1.85164	0	XLOC_000109	XLOC_000109	NODE_6970_length_103_cov_4885.937500:0-146	21554.9	0.01	21.0396	no
TCONS_00000019	AY743664.1	Ambomucor seriatoinflatus 18S ribosomal RNA gene, partial sequence; internal transcribed spacer 1, 5.8S ribosomal RNA gene, and internal transcribed spacer 2, complete sequence; and 28S ribosomal RNA gene, partial sequence	NA	ribosomal protein	biosynthesis of proteins	protein biosynthesis	95.009	1082	38	3	1	1066	559	1640	0	1685	warmed	Mortierella	C4W4	1	0	XLOC_000017	XLOC_000017	NODE_1250_length_1066_cov_2327.080119:0-1142	211515	0.01	24.3343	no
TCONS_00000027	MH047197.1	Mortierella elongata 18S ribosomal RNA gene, partial sequence; internal transcribed spacer 1, 5.8S ribosomal RNA gene, and internal transcribed spacer 2, complete sequence; and 28S ribosomal RNA gene, partial sequence	NA	ribosomal protein	biosynthesis of proteins	protein biosynthesis	99.205	755	2	1	1	751	3320	4074	0	1358	warmed	Mortierella	C4W4	1	0	XLOC_000025	XLOC_000025	NODE_1358_length_819_cov_4754.253927:68-888	326515	0.01	24.9606	no
TCONS_00000039	DQ273794.1	Mortierella verticillata isolate AFTOL-ID 141 28S ribosomal RNA gene, partial sequence	NA	ribosomal protein	biosynthesis of proteins	protein biosynthesis	99.542	874	4	0	1	874	2275	3148	0	1592	warmed	Mortierella	C2W2	1	0	XLOC_000035	XLOC_000035	NODE_179_length_65040_cov_112.418204:64164-65091	340316	0.01	25.0204	no
TCONS_00000067	DQ273794.1	Mortierella verticillata isolate AFTOL-ID 141 28S ribosomal RNA gene, partial sequence	NA	ribosomal protein	biosynthesis of proteins	protein biosynthesis	99.542	874	4	0	1	874	2275	3148	0	1592	warmed	Mortierella	C4W4	1	0	XLOC_000062	XLOC_000062	NODE_179_length_65040_cov_112.418204:64131-65101	766109	0.01	26.191	no
TCONS_00000016	NG_057970.1	Mucor endophyticus CBS 385.95 28S rRNA gene, partial sequence; from TYPE material	NA	ribosomal protein	biosynthesis of proteins	protein biosynthesis	100	523	0	0	1	523	826	1348	0	966	control	Mortierella	C1W1	1	0	XLOC_000015	XLOC_000015	NODE_1604_length_523_cov_6549.089744:0-593	936495	0.01	26.4808	no
TCONS_00000106	KU140634.1	Mucor endophyticus CBS 385.95 28S rRNA gene, partial sequence; from TYPE material	NA	ribosomal protein	biosynthesis of proteins	protein biosynthesis	100	523	0	0	1	523	817	1339	0	966	control	Mortierella	C4W4	1	0	XLOC_000103	XLOC_000103	NODE_1604_length_523_cov_6549.089744:0-584	1057250	0.01	26.6557	no
TCONS_00000521	AY743664.1	Ambomucor seriatoinflatus 18S ribosomal RNA gene, partial sequence; internal transcribed spacer 1, 5.8S ribosomal RNA gene, and internal transcribed spacer 2, complete sequence; and 28S ribosomal RNA gene, partial sequence	NA	ribosomal protein	biosynthesis of proteins	protein biosynthesis	98.165	109	1	1	1	108	47	155	2.86e-43	189	control	Mortierella	C4W4	0	0.639914	XLOC_000503	XLOC_000503	NODE_6006_length_113_cov_66.448276:5-156	0.01	1116.63	-16.7688	no
TCONS_00000538	XM_023614819.1	Rhizopus microsporus ATCC 52813 ribosomal protein S16 (RHIMIDRAFT_312653), partial mRNA	NA	ribosomal protein	biosynthesis of proteins	protein biosynthesis	90.13	385	38	0	50	434	189	573	2.12e-137	501	control	Mortierella	C4W4	0	23.2502	XLOC_000520	XLOC_000520	NODE_63_length_100795_cov_65.405817:90919-91987	0.01	26.6789	-11.3815	no
TCONS_00000546	XM_023608490.1	Rhizopus microsporus ATCC 52813 ribosomal protein 60S (RHIMIDRAFT_236167), partial mRNA	NA	ribosomal protein	biosynthesis of proteins	protein biosynthesis	87.346	324	35	4	14	331	1	324	8.08e-97	366	control	Mortierella	C4W4	0	10.8785	XLOC_000528	XLOC_000528	NODE_659_length_10945_cov_65.018457:5279-5963	0.01	16.9397	-10.7262	no
TCONS_00000539	XM_023613920.1	Rhizopus microsporus ATCC 52813 60S ribosomal protein L18 (RHIMIDRAFT_292704), partial mRNA	NA	ribosomal protein	biosynthesis of proteins	protein biosynthesis	86.372	543	74	0	37	579	121	663	3.4e-165	593	control	Mortierella	C4W4	0	20.0506	XLOC_000521	XLOC_000521	NODE_641_length_11686_cov_64.491875:458-1339	0.01	14.7923	-10.5306	no
TCONS_00000554	XM_023614615.1	Rhizopus microsporus ATCC 52813 40S ribosomal protein S23 (RHIMIDRAFT_309973), partial mRNA	NA	ribosomal protein	biosynthesis of proteins	protein biosynthesis	92.955	440	31	0	1	440	2	441	1.2e-179	641	control	Mortierella	C4W4	0	9.1721	XLOC_000534	XLOC_000534	NODE_67_length_98000_cov_68.537128:71440-72341	0.01	9.98079	-9.96301	no
TCONS_00000522	XM_023611260.1	Rhizopus microsporus ATCC 52813 ribosomal protein S3 (RHIMIDRAFT_257207), mRNA	NA	ribosomal protein	biosynthesis of proteins	protein biosynthesis	89.552	670	66	4	1	668	297	964	0	846	control	Mortierella	C4W4	0	11.5184	XLOC_000504	XLOC_000504	NODE_606_length_12915_cov_69.469518:487-1330	0.01	7.35229	-9.52205	no
TCONS_00000544	XM_023614578.1	Rhizopus microsporus ATCC 52813 large subunit ribosomal protein L9e, variant (RHIMIDRAFT_308655), partial mRNA	NA	ribosomal protein	biosynthesis of proteins	protein biosynthesis	83.803	568	86	6	3	567	311	875	2.09e-147	534	control	Mortierella	C4W4	0	9.1721	XLOC_000526	XLOC_000526	NODE_64_length_99080_cov_67.523787:78747-79378	0.01	7.11918	-9.47557	no
TCONS_00000011	AM920464.1	Penicillium chrysogenum Wisconsin 54-1255 complete genome, contig Pc00c49	NA	ribosomal protein	biosynthesis of proteins	protein biosynthesis	99.351	308	2	0	1	308	1183	876	2.47e-154	558	warmed	Mortierella	C1W1	2	2	XLOC_000011	XLOC_000011	NODE_2320_length_318_cov_1.072243:10-326	10.3476	10.3476	0	no
TCONS_00000004	XM_022023878.1	Lobosporangium transversale 60S ribosomal protein L15 (BCR41DRAFT_351898), partial mRNA	NA	ribosomal protein	biosynthesis of proteins	protein biosynthesis	90.722	582	54	0	1	582	55	636	0	776	warmed	Mortierella	C1W1	15	15	XLOC_000004	XLOC_000004	NODE_12_length_202800_cov_44.419907:16277-16859	24.4824	24.4824	0	no
TCONS_00000014	AY863211.1	Mortierella verticillata mitochondrion, complete genome	NA	ribosomal protein	biosynthesis of proteins	protein biosynthesis	90.776	477	31	9	1	475	11509	11974	2.4e-174	625	warmed	Mortierella	C1W1	11	11	XLOC_000014	XLOC_000014	NODE_294_length_43124_cov_1438.735169:24448-24923	24.9631	24.9631	0	no
TCONS_00000029	AY863212.1	Rhizopus oryzae mitochondrion, complete genome	NA	ribosomal protein	biosynthesis of proteins	protein biosynthesis	93.333	90	5	1	3	92	30340	30428	6.39e-26	132	warmed	Mortierella	C1W1	13	13	XLOC_000029	XLOC_000029	NODE_647_length_8766_cov_4.354609:96-615	25.4209	25.4209	0	no
TCONS_00000015	AY863211.1	Mortierella verticillata mitochondrion, complete genome	NA	ribosomal protein	biosynthesis of proteins	protein biosynthesis	91.055	436	35	4	338	770	12523	12957	1.13e-162	586	warmed	Mortierella	C1W1	36	36	XLOC_000015	XLOC_000015	NODE_294_length_43124_cov_1438.735169:25168-25938	39.3453	39.3453	0	no
TCONS_00000017	XM_022024483.1	Lobosporangium transversale ribosomal protein s23 (BCR41DRAFT_355444), mRNA	NA	ribosomal protein	biosynthesis of proteins	protein biosynthesis	94.361	266	15	0	1	266	192	457	2.63e-109	409	warmed	Mortierella	C1W1	55	55	XLOC_000017	XLOC_000017	NODE_307_length_41697_cov_43.956991:29506-29862	456.149	456.149	0	no
TCONS_00000022	KR809877.1	Mucor circinelloides f. lusitanicus strain CBS 277.49 mitochondrion, complete genome	NA	ribosomal protein	biosynthesis of proteins	protein biosynthesis	99.186	1351	10	1	1	1350	6098	7448	0	2433	warmed	Mortierella	C1W1	884	884	XLOC_000022	XLOC_000022	NODE_446_length_23100_cov_4.666033:286-1636	478.465	478.465	0	no
TCONS_00000033	DQ273794.1	Mortierella verticillata isolate AFTOL-ID 141 28S ribosomal RNA gene, partial sequence	NA	ribosomal protein	biosynthesis of proteins	protein biosynthesis	97.101	276	8	0	1	276	2971	3246	1.54e-126	466	warmed	Mortierella	C1W1	205	205	XLOC_000033	XLOC_000033	NODE_888_length_3312_cov_310.302119:2145-2433	1345.89	1345.89	0	no
TCONS_00000010	MH876022.1	Mortierella parvispora strain CBS 127404 large subunit ribosomal RNA gene, partial sequence	NA	ribosomal protein	biosynthesis of proteins	protein biosynthesis	100	355	0	0	1	355	295	649	0	656	warmed	Mortierella	C1W1	1065	1065	XLOC_000010	XLOC_000010	NODE_2111_length_356_cov_6189.438538:1-387	3568.97	3568.97	0	no
TCONS_00000021	MH047197.1	Mortierella elongata 18S ribosomal RNA gene, partial sequence; internal transcribed spacer 1, 5.8S ribosomal RNA gene, and internal transcribed spacer 2, complete sequence; and 28S ribosomal RNA gene, partial sequence	NA	ribosomal protein	biosynthesis of proteins	protein biosynthesis	100	178	0	0	1	178	4088	4265	2.11e-85	329	warmed	Mortierella	C1W1	116	116	XLOC_000021	XLOC_000021	NODE_4301_length_178_cov_5436.869919:0-184	5622.29	5622.29	0	no
TCONS_00000034	AJ271061.1	Mucor racemosus 18S rRNA gene, 5.8S rRNA gene, 28S rRNA gene, internal transcribed spacer 1 (ITS1) and internal transcribed spacer 2 (ITS2), strain ATCC1216B	NA	ribosomal protein	biosynthesis of proteins	protein biosynthesis	95.706	489	16	5	1	486	5989	6475	0	782	warmed	Mortierella	C1W1	2836	2836	XLOC_000034	XLOC_000034	NODE_959_length_2667_cov_5.528714:1-487	6187.62	6187.62	0	no
TCONS_00000007	MH047197.1	Mortierella elongata 18S ribosomal RNA gene, partial sequence; internal transcribed spacer 1, 5.8S ribosomal RNA gene, and internal transcribed spacer 2, complete sequence; and 28S ribosomal RNA gene, partial sequence	NA	ribosomal protein	biosynthesis of proteins	protein biosynthesis	92.532	549	29	11	1	542	1533	2076	0	776	warmed	Mortierella	C1W1	1	1	XLOC_000007	XLOC_000007	NODE_1628_length_543_cov_5422.354508:1-589	14566.1	14566.1	0	no
TCONS_00000005	HM117807.1	Penicillium ulaiense 28S ribosomal RNA gene, partial sequence; 28S-18S ribosomal RNA intergenic spacer, complete sequence; and 18S ribosomal RNA gene, partial sequence	NA	ribosomal protein	biosynthesis of proteins	protein biosynthesis	100	210	0	0	1	210	177	386	3.43e-103	388	warmed	Mortierella	C1W1	789	789	XLOC_000005	XLOC_000005	NODE_1494_length_670_cov_1.385366:0-210	17033.6	17033.6	0	no
TCONS_00000001	KT736104.1	Mucor rudolphii voucher WU:35867 18S ribosomal RNA gene, partial sequence; internal transcribed spacer 1, 5.8S ribosomal RNA gene, and internal transcribed spacer 2, complete sequence; and 28S ribosomal RNA gene, partial sequence	NA	ribosomal protein	biosynthesis of proteins	protein biosynthesis	95.114	1617	71	6	1	1615	1758	3368	0	2542	warmed	Mortierella	C1W1	1	1	XLOC_000001	XLOC_000001	NODE_1108_length_1615_cov_70.415385:0-1615	22156.2	22156.2	0	no
TCONS_00000023	KR809877.1	Mucor circinelloides f. lusitanicus strain CBS 277.49 mitochondrion, complete genome	NA	ribosomal protein	biosynthesis of proteins	protein biosynthesis	99.512	205	1	0	4	208	3396	3600	9.61e-99	374	warmed	Mortierella	C1W1	2200	2200	XLOC_000023	XLOC_000023	NODE_446_length_23100_cov_4.666033:12706-14714	49816.6	49816.6	0	no
TCONS_00000008	MH878373.1	Penicillium lanosum strain CBS 515.73 large subunit ribosomal RNA gene, partial sequence	NA	ribosomal protein	biosynthesis of proteins	protein biosynthesis	98.141	538	6	1	1	538	76	609	0	946	warmed	Mortierella	C1W1	1	1	XLOC_000008	XLOC_000008	NODE_1644_length_538_cov_1.424431:0-611	192390	192390	0	no
TCONS_00000019	MN945288.1	Aspergillus terreus isolate X-51 small subunit ribosomal RNA gene, partial sequence	NA	ribosomal protein	biosynthesis of proteins	protein biosynthesis	100	209	0	0	1	209	640	848	1.23e-102	387	warmed	Mortierella	C1W1	1	1	XLOC_000019	XLOC_000019	NODE_3935_length_209_cov_1.753247:0-248	273063	273063	0	no
TCONS_00000003	NG_065587.1	Mucor lanceolatus CBS 131276 18S rRNA gene, partial sequence; from TYPE material	NA	ribosomal protein	biosynthesis of proteins	protein biosynthesis	94.362	1082	45	6	1	1066	521	1602	0	1646	warmed	Mortierella	C1W1	1	1	XLOC_000003	XLOC_000003	NODE_1250_length_1066_cov_2327.080119:0-1096	302233	302233	0	no
TCONS_00000006	KU354788.1	Fungal sp. strain EFOMIA09 18S ribosomal RNA gene, partial sequence	NA	ribosomal protein	biosynthesis of proteins	protein biosynthesis	100	605	0	0	1	605	477	1081	0	1118	warmed	Mortierella	C1W1	1	1	XLOC_000006	XLOC_000006	NODE_1560_length_605_cov_5512.880000:0-673	470712	470712	0	no
TCONS_00000009	DQ273794.1	Mortierella verticillata isolate AFTOL-ID 141 28S ribosomal RNA gene, partial sequence	NA	ribosomal protein	biosynthesis of proteins	protein biosynthesis	98.039	408	8	0	1	408	1922	2329	0	710	warmed	Mortierella	C1W1	1	1	XLOC_000009	XLOC_000009	NODE_1938_length_408_cov_5590.147309:0-454	1401080	1401080	0	no
TCONS_00000183	XM_018438552.1	Phycomyces blakesleeanus NRRL 1555(-) hypothetical protein mRNA	https://en.wikipedia.org/wiki/Serine%E2%80%94tRNA_ligase	serine-tRNA	x	protein biosynthesis	77.162	1318	281	18	51	1358	20	1327	0	749	control	Mortierella	C4W4	0	5.11931	XLOC_000175	XLOC_000175	NODE_1_length_311641_cov_68.341389:109667-111232	0.01	1.33257	-7.05807	no
TCONS_00000219	XM_022021009.1	Lobosporangium transversale translation elongation factor (BCR41DRAFT_310938), partial mRNA	NA	translation elongation factor	x	protein biosynthesis	92.647	136	10	0	1	136	1223	1358	7.57e-46	196	warmed	Mortierella	C4W4	0	6.00568	XLOC_000176	XLOC_000176	NODE_541_length_15068_cov_44.680077:14917-15103	0.01	122.232	-13.5773	no
TCONS_00000590	AY743665.1	Ambomucor seriatoinflatus translation elongation factor 1 alpha (EF-1alpha) gene, partial cds	NA	translation elongation factor	x	protein biosynthesis	100	159	0	0	21	179	1	159	3.87e-75	294	control	Mortierella	C4W4	0	1.06652	XLOC_000568	XLOC_000568	NODE_78_length_92898_cov_69.720097:1-180	0.01	51.7004	-12.336	no
TCONS_00000267	XM_025492511.1	Pseudomicrostroma glucosiphilum putative translation elongation factor eEF-1 alpha chain (BCV69DRAFT_282886), mRNA	NA	translation elongation factor	x	protein biosynthesis	92.271	207	14	2	5	210	2	207	9.38e-75	292	warmed	Mortierella	C4W4	0	6.78903	XLOC_000208	XLOC_000208	NODE_77_length_106652_cov_41.983367:106008-106682	0.01	32.6781	-11.6741	no
TCONS_00000622	AB609154.1	Cokeromyces recurvatus EF2 gene for translation elongation factor 2, partial cds, strain: BL061	NA	translation elongation factor	x	protein biosynthesis	89.395	1735	180	4	107	1839	1	1733	0	2182	control	Mortierella	C4W4	0	154.433	XLOC_000600	XLOC_000600	NODE_925_length_2507_cov_115.407423:5-2542	0.01	21.608	-11.0773	no
TCONS_00000003	AF157304.1	Zygorhynchus heterogamus translation elongation factor 1-alpha (EF-1alpha) gene, partial cds	NA	translation elongation factor	x	protein biosynthesis	94.815	1080	54	2	1	1079	53	1131	0	1683	control	Mortierella	C1W1	0	22.8136	XLOC_000003	XLOC_000003	NODE_1075_length_1415_cov_172.980147:1-1233	0.01	10.593	-10.0489	no
TCONS_00000308	XM_023612884.1	Rhizopus microsporus ATCC 52813 putative YEF3-translation elongation factor eEF3 (RHIMIDRAFT_280097), mRNA	NA	translation elongation factor	x	protein biosynthesis	83.606	3178	475	35	91	3245	76	3230	0	2940	control	Mortierella	C4W4	0	82.7622	XLOC_000299	XLOC_000299	NODE_324_length_36721_cov_74.124502:4523-7952	0.01	8.08132	-9.65845	no
TCONS_00000571	XM_023609036.1	Rhizopus microsporus ATCC 52813 elongation factor 1 gamma (RHIMIDRAFT_238795), partial mRNA	NA	translation elongation factor	x	protein biosynthesis	77.868	1229	242	21	14	1230	13	1223	0	736	control	Mortierella	C4W4	0	21.5438	XLOC_000549	XLOC_000549	NODE_728_length_7622_cov_69.373596:2378-3850	0.01	6.2249	-9.28191	no
TCONS_00000067	LK023335.1	Lichtheimia ramosa strain JMRC FSU:6197 genome assembly, scaffold: SCAF3	NA	translation elongation factor	x	protein biosynthesis	84.655	782	116	4	7	786	248299	249078	0	776	control	Mortierella	C1W1	0	5.26468	XLOC_000063	XLOC_000063	NODE_925_length_2507_cov_115.407423:1683-2507	0.01	3.46545	-8.4369	no
TCONS_00000141	XM_023613441.1	Rhizopus microsporus ATCC 52813 translation elongation factor Tu (EF-TU) (RHIMIDRAFT_287089), partial mRNA	NA	translation elongation factor	x	protein biosynthesis	86.451	1203	163	0	82	1284	1	1203	0	1319	control	Mortierella	C4W4	0	8.74549	XLOC_000137	XLOC_000137	NODE_17_length_157205_cov_69.064951:148723-150441	0.01	2.24839	-7.81275	no
TCONS_00000519	XM_023612225.1	Rhizopus microsporus ATCC 52813 translation elongation factor G (RHIMIDRAFT_271033), mRNA	NA	translation elongation factor	x	protein biosynthesis	84.349	2249	332	19	1	2239	4	2242	0	2185	control	Mortierella	C4W4	0	8.10558	XLOC_000501	XLOC_000501	NODE_5_length_211629_cov_67.078417:141745-144186	0.01	1.24811	-6.9636	no
TCONS_00000013	AF157304.1	Zygorhynchus heterogamus translation elongation factor 1-alpha (EF-1alpha) gene, partial cds	NA	translation elongation factor	x	protein biosynthesis	94.343	1202	66	2	1	1201	52	1252	0	1842	control	Mortierella	C4W4	4.30116	307.585	XLOC_000012	XLOC_000012	NODE_1075_length_1415_cov_172.980147:0-1422	1.27568	92.3759	-6.17818	no
TCONS_00000200	XM_023612884.1	Rhizopus microsporus ATCC 52813 putative YEF3-translation elongation factor eEF3 (RHIMIDRAFT_280097), mRNA	NA	translation elongation factor	x	protein biosynthesis	85.89	3168	426	15	123	3281	75	3230	0	3354	control	Mortierella	C4W4	4.30116	41.5944	XLOC_000191	XLOC_000191	NODE_212_length_52142_cov_69.220996:25090-28529	0.416976	4.04884	-3.27947	no
TCONS_00000091	XM_022025083.1	Lobosporangium transversale eukaryotic translation initiation factor 5A-2 (BCR41DRAFT_358663), mRNA	NA	translation elongation factor	x	protein biosynthesis	92.664	259	19	0	74	332	19	277	4.47e-99	374	warmed	Mortierella	C4W4	7.65942	27.6783	XLOC_000077	XLOC_000077	NODE_224_length_55829_cov_47.362965:21180-21513	11.8457	44.8584	-1.92101	no
TCONS_00000003	AF157304.1	Zygorhynchus heterogamus translation elongation factor 1-alpha (EF-1alpha) gene, partial cds	NA	translation elongation factor	x	protein biosynthesis	94.237	1180	66	2	1	1179	74	1252	0	1801	control	Mortierella	C2W2	23.8457	10.0647	XLOC_000029	XLOC_000029	NODE_3059_length_243_cov_3.175532:17-258	384.723	188.022	-1.03292	no
TCONS_00000105	XM_022026421.1	Lobosporangium transversale translation elongation factor (BCR41DRAFT_368961), partial mRNA	NA	translation elongation factor	x	protein biosynthesis	88.82	161	18	0	1	161	1223	1383	9.67e-47	198	warmed	Mortierella	C2W2	3.70328	6.41427	XLOC_000098	XLOC_000098	NODE_541_length_15068_cov_44.680077:14846-15097	29.0618	55.9715	-0.945568	no
TCONS_00000026	AB609150.1	Mortierella verticillata EF2 gene for translation elongation factor 2, partial cds, strain: NRRL 6337	NA	translation elongation factor	x	protein biosynthesis	93.025	1620	109	4	300	1917	299	1916	0	2364	warmed	Mortierella	C2W2	37.0328	66.2808	XLOC_000023	XLOC_000023	NODE_152_length_73166_cov_45.473814:19220-22450	6.40653	11.5105	-0.845335	no
TCONS_00000037	AB609150.1	Mortierella verticillata EF2 gene for translation elongation factor 2, partial cds, strain: NRRL 6337	NA	translation elongation factor	x	protein biosynthesis	93.025	1620	109	4	300	1917	299	1916	0	2364	warmed	Mortierella	C3W3	25.4721	42.1248	XLOC_000032	XLOC_000032	NODE_152_length_73166_cov_45.473814:19053-22450	2.83055	4.68057	-0.725602	no
TCONS_00000041	AB609150.1	Mortierella verticillata EF2 gene for translation elongation factor 2, partial cds, strain: NRRL 6337	NA	translation elongation factor	x	protein biosynthesis	93.025	1620	109	4	286	1903	299	1916	0	2364	warmed	Mortierella	C4W4	95.7427	148.836	XLOC_000039	XLOC_000039	NODE_152_length_73166_cov_45.473814:19198-21893	7.25042	11.3049	-0.640812	no
TCONS_00000013	AF157247.1	Dissophora decumbens translation elongation factor 1-alpha (EF-1alpha) gene, partial cds	NA	translation elongation factor	x	protein biosynthesis	95.866	1137	47	0	1	1137	114	1250	0	1840	warmed	Mortierella	C2W2	136.096	189.221	XLOC_000010	XLOC_000010	NODE_1222_length_1139_cov_68.755535:2-1153	58.0907	81.5396	-0.489194	no
TCONS_00000017	AF157247.1	Mortierella verticillata translation elongation factor 1-alpha (EF-1alpha) gene, partial cds	NA	translation elongation factor	x	protein biosynthesis	95.866	1137	47	0	1	1137	114	1250	0	1840	warmed	Mortierella	C3W3	109.773	139.336	XLOC_000013	XLOC_000013	NODE_1222_length_1139_cov_68.755535:2-1175	31.5952	40.0934	-0.343659	no
TCONS_00000016	AF157247.1	Dissophora decumbens translation elongation factor 1-alpha (EF-1alpha) gene, partial cds	NA	translation elongation factor	x	protein biosynthesis	95.874	1139	47	0	1	1139	112	1250	0	1844	warmed	Mortierella	C4W4	559.137	683.603	XLOC_000014	XLOC_000014	NODE_1222_length_1139_cov_68.755535:0-1172	102.738	126.526	-0.300464	no
TCONS_00000002	AF157259.1	Mortierella chlamydospora translation elongation factor 1-alpha (EF-1alpha) gene, partial cds	NA	translation elongation factor	x	protein biosynthesis	97.475	198	5	0	1	198	112	309	3.51e-88	339	warmed	Mortierella	C1W1	415	415	XLOC_000002	XLOC_000002	NODE_1222_length_1139_cov_68.755535:0-198	12297.8	12297.8	0	no
TCONS_00000124	XM_022026421.1	Lobosporangium transversale translation elongation factor (BCR41DRAFT_368961), partial mRNA	NA	translation elongation factor	x	protein biosynthesis	95.337	193	9	0	20	212	1	193	1.46e-79	307	warmed	Mortierella	C3W3	3.33563	3.24037	XLOC_000114	XLOC_000114	NODE_369_length_31323_cov_42.302418:30768-31334	27.5485	25.9443	0.0865562	no
TCONS_00000172	AF157261.1	Mortierella polycephala translation elongation factor 1-alpha (EF-1alpha) gene, partial cds	NA	translation elongation factor	x	protein biosynthesis	98.795	166	2	0	26	191	1	166	1.36e-75	296	warmed	Mortierella	C4W4	30.6377	5.22233	XLOC_000137	XLOC_000137	NODE_369_length_31323_cov_42.302418:31132-31359	174.623	32.3424	2.43274	no
TCONS_00000084	XM_022021009.1	Lobosporangium transversale translation elongation factor (BCR41DRAFT_310938), partial mRNA	NA	translation elongation factor	x	protein biosynthesis	94.118	153	9	0	13	165	1	153	1.86e-57	233	warmed	Mortierella	C2W2	10.184	1.06904	XLOC_000078	XLOC_000078	NODE_369_length_31323_cov_42.302418:30775-31283	1033.74	127.3	3.02157	no
TCONS_00000157	XM_022021009.1	Lobosporangium transversale translation elongation factor (BCR41DRAFT_310938), partial mRNA	NA	translation elongation factor	x	protein biosynthesis	90.062	161	16	0	1	161	1223	1383	4.47e-50	209	warmed	Mortierella	C3W3	0.909718	0	XLOC_000142	XLOC_000142	NODE_541_length_15068_cov_44.680077:14846-15082	6.02373	0.01	9.23451	no
TCONS_00000511	NM_001019202.2	Schizosaccharomyces pombe putative translation initiation factor eIF2 beta subunit tif212 (tif212), mRNA	NA	translation initiation factor	x	protein biosynthesis	77.364	349	67	10	237	581	565	905	1.71e-45	196	control	Mortierella	C4W4	0	2.34635	XLOC_000494	XLOC_000494	NODE_58_length_106522_cov_70.035758:76243-76945	0.01	1.54828	-7.27452	no
TCONS_00000076	XM_023607643.1	Rhizopus microsporus ATCC 52813 eukaryotic translation initiation factor 3 (RHIMIDRAFT_229505), mRNA	NA	translation initiation factor	x	protein biosynthesis	76.626	1630	322	43	49	1659	58	1647	0	845	control	Mortierella	C4W4	0	3.83948	XLOC_000074	XLOC_000074	NODE_141_length_66309_cov_70.441845:59535-61403	0.01	0.7975	-6.31741	no
TCONS_00000514	XM_023610055.1	Rhizopus microsporus ATCC 52813 translation initiation regulator (RHIMIDRAFT_244331), partial mRNA	NA	translation initiation factor	x	protein biosynthesis	78.619	1665	319	32	1	1652	105	1745	0	1068	control	Mortierella	C4W4	0	1.91974	XLOC_000497	XLOC_000497	NODE_59_length_103862_cov_69.983219:53766-55546	0.01	0.420552	-5.39421	no
TCONS_00000051	XM_022025083.1	Lobosporangium transversale eukaryotic translation initiation factor 5A-2 (BCR41DRAFT_358663), mRNA	NA	translation initiation factor	x	protein biosynthesis	92.49	253	19	0	26	278	19	271	4.21e-96	363	warmed	Mortierella	C2W2	1.85164	3.20713	XLOC_000045	XLOC_000045	NODE_224_length_55829_cov_47.362965:21187-21465	10.3827	19.7586	-0.928299	no
TCONS_00000070	XM_019170543.1	Saitoella complicata NRRL Y-17804 putative eukaryotic translation initiation factor 5a (SAICODRAFT_70179), partial mRNA	NA	translation initiation factor	x	protein biosynthesis	83.295	437	69	4	96	530	77	511	7.73e-107	399	warmed	Mortierella	C3W3	6.36802	6.48074	XLOC_000065	XLOC_000065	NODE_224_length_55829_cov_47.362965:20877-22159	4.38323	4.45778	-0.024331	no
TCONS_00000043	AY863212.1	Rhizopus oryzae mitochondrion, complete genome	NA	tRNA	x	protein biosynthesis	93.333	90	5	1	195	284	30340	30428	7.57e-27	132	control	Mortierella	C1W1	0	5.7034	XLOC_000040	XLOC_000040	NODE_374_length_31619_cov_3574.927544:11545-12214	0.01	5.0315	-8.97484	no
TCONS_00000442	XM_023607407.1	Rhizopus microsporus ATCC 52813 alanyl-tRNA synthetase (RHIMIDRAFT_220335), mRNA	NA	tRNA synthase	x	protein biosynthesis	80.809	2053	372	22	6	2047	481	2522	0	1589	control	Mortierella	C4W4	0	3.83948	XLOC_000427	XLOC_000427	NODE_469_length_22403_cov_65.263603:5230-7569	0.01	0.659442	-6.04317	no
TCONS_00000594	XM_023613345.1	Rhizopus microsporus ATCC 52813 threonyl-tRNA synthetase (RHIMIDRAFT_286085), partial mRNA	NA	t-RNA synthase	x	protein biosynthesis	81.287	2020	348	24	96	2098	93	2099	0	1609	control	Mortierella	C4W4	0	6.39914	XLOC_000572	XLOC_000572	NODE_81_length_92155_cov_70.134951:61660-64192	0.01	1.04892	-6.71276	no
TCONS_00000587	XM_023605703.1	Rhizopus microsporus ATCC 52813 arginyl-tRNA synthetase (RHIMIDRAFT_141665), partial mRNA	NA	t-RNA synthase	x	protein biosynthesis	76.203	1143	256	15	486	1620	487	1621	4.4e-164	590	control	Mortierella	C4W4	0	2.98626	XLOC_000565	XLOC_000565	NODE_770_length_6274_cov_62.628075:2661-4350	0.01	0.670645	-6.06748	no
TCONS_00000515	XM_023611656.1	Rhizopus microsporus ATCC 52813 vitamin B6 biosynthesis protein (RHIMIDRAFT_263270), mRNA	NA	vitamin B6 biosynthesis protein	x	protein biosynthesis	88.657	864	96	2	86	948	201	1063	0	1051	control	Mortierella	C4W4	0	5.11931	XLOC_000498	XLOC_000498	NODE_5_length_211629_cov_67.078417:12921-14323	0.01	1.82718	-7.51347	no
TCONS_00000058	XM_023610857.1	Rhizopus microsporus ATCC 52813 hypothetical protein (RHIMIDRAFT_251574), partial mRNA	unknown	hypothetical protein	x	unknown	93.478	230	13	2	6	234	16	244	1.15e-89	340	control	Mortierella	C1W1	0	185.58	XLOC_000054	XLOC_000054	NODE_4_length_223229_cov_70.060581:6903-7137	0.01	1707.66	-17.3817	no
TCONS_00000017	XM_023610857.1	Rhizopus microsporus ATCC 52813 hypothetical protein (RHIMIDRAFT_251574), partial mRNA	unknown	hypothetical protein	x	unknown	94.561	239	11	2	1	238	7	244	5.3e-98	368	control	Mortierella	C1W1	0	7.45829	XLOC_000016	XLOC_000016	NODE_162_length_61707_cov_72.348002:18088-18419	0.01	63.7564	-12.6384	no
TCONS_00000098	XM_018438921.1	Phycomyces blakesleeanus NRRL 1555(-) hypothetical protein mRNA	unknown	hypothetical protein	x	unknown	80.446	762	135	14	22	776	12	766	7.25e-158	569	control	Mortierella	C4W4	0	63.7781	XLOC_000095	XLOC_000095	NODE_153_length_63148_cov_69.205094:21543-22776	0.01	34.809	-11.7652	no
TCONS_00000201	XM_025321915.1	Rhizophagus irregularis DAOM 181602=DAOM 197198 hypothetical protein (GLOIN_2v1710140), mRNA	unknown	hypothetical protein	x	unknown	92.81	153	11	0	28	180	423	271	2.34e-53	222	warmed	Mortierella	C4W4	0	1.04447	XLOC_000160	XLOC_000160	NODE_438_length_23823_cov_48.009677:7330-7510	0.01	27.7758	-11.4396	no
TCONS_00000531	XM_023608753.1	Rhizopus microsporus ATCC 52813 hypothetical protein (RHIMIDRAFT_237412), partial mRNA	unknown	hypothetical protein	x	unknown	88.152	211	23	2	17	226	169	378	1.29e-61	250	control	Mortierella	C4W4	0	3.62618	XLOC_000513	XLOC_000513	NODE_61_length_102478_cov_69.707517:28783-29379	0.01	20.0055	-10.9662	no
TCONS_00000227	XM_023607292.1	Rhizopus microsporus ATCC 52813 hypothetical protein (RHIMIDRAFT_215677), mRNA	unknown	hypothetical protein	x	unknown	89.796	294	30	0	1	294	598	891	1.6e-100	377	control	Mortierella	C4W4	0	4.90601	XLOC_000218	XLOC_000218	NODE_2443_length_297_cov_106.413223:3-297	0.01	19.1708	-10.9047	no
TCONS_00000075	XM_023608298.1	Rhizopus microsporus ATCC 52813 hypothetical protein (RHIMIDRAFT_235085), partial mRNA	unknown	hypothetical protein	x	unknown	87.919	149	18	0	31	179	1	149	8.51e-40	176	control	Mortierella	C4W4	0	9.3854	XLOC_000073	XLOC_000073	NODE_13_length_169777_cov_67.956293:168269-168980	0.01	17.9453	-10.8094	no
TCONS_00000448	XM_023609926.1	Rhizopus microsporus ATCC 52813 hypothetical protein (RHIMIDRAFT_243310), partial mRNA	unknown	hypothetical protein	x	unknown	89.352	432	46	0	251	682	13	444	5.3e-150	544	control	Mortierella	C4W4	0	28.3695	XLOC_000432	XLOC_000432	NODE_482_length_21159_cov_71.226592:17848-18623	0.01	16.2201	-10.6636	no
TCONS_00000630	XM_023607292.1	Rhizopus microsporus ATCC 52813 hypothetical protein (RHIMIDRAFT_215677), mRNA	unknown	hypothetical protein	x	unknown	91.935	744	60	0	1	744	323	1066	0	1042	control	Mortierella	C4W4	0	36.2618	XLOC_000608	XLOC_000608	NODE_97_length_83696_cov_71.723365:63095-64107	0.01	15.9253	-10.6371	no
TCONS_00000575	XM_023607286.1	Rhizopus microsporus ATCC 52813 hypothetical protein (RHIMIDRAFT_215438), partial mRNA	unknown	hypothetical protein	x	unknown	87.917	480	56	2	1	479	77	555	2.67e-156	564	control	Mortierella	C4W4	0	12.7983	XLOC_000553	XLOC_000553	NODE_73_length_95200_cov_74.406800:83051-83794	0.01	14.6856	-10.5202	no
TCONS_00000452	XM_023605267.1	Rhizopus microsporus ATCC 52813 hypothetical protein (RHIMIDRAFT_112786), mRNA	unknown	hypothetical protein	x	unknown	88.33	557	62	2	1	557	45	598	0	665	control	Mortierella	C4W4	0	15.7845	XLOC_000436	XLOC_000436	NODE_487_length_20812_cov_67.926579:15716-16356	0.01	14.0624	-10.4576	no
TCONS_00000378	XM_023613827.1	Rhizopus microsporus ATCC 52813 hypothetical protein (RHIMIDRAFT_291626), partial mRNA	unknown	hypothetical protein	x	unknown	85.773	731	94	10	57	782	378	1103	0	765	control	Mortierella	C4W4	0	27.9429	XLOC_000366	XLOC_000366	NODE_387_length_30311_cov_75.403887:10465-11756	0.01	13.7825	-10.4286	no
TCONS_00000149	XM_023610857.1	Rhizopus microsporus ATCC 52813 hypothetical protein (RHIMIDRAFT_251574), partial mRNA	unknown	hypothetical protein	x	unknown	89.522	439	44	2	12	449	1	438	1.24e-153	555	control	Mortierella	C4W4	0	11.5184	XLOC_000145	XLOC_000145	NODE_186_length_56053_cov_69.217954:49497-50479	0.01	13.0747	-10.3526	no
TCONS_00000520	XM_023607121.1	Rhizopus microsporus ATCC 52813 hypothetical protein (RHIMIDRAFT_209221), partial mRNA	unknown	hypothetical protein	x	unknown	82.372	312	49	3	2	307	1	312	1.28e-66	267	control	Mortierella	C4W4	0	8.31888	XLOC_000502	XLOC_000502	NODE_5_length_211629_cov_67.078417:209224-209797	0.01	12.5834	-10.2973	no
TCONS_00000464	XM_023610857.1	Rhizopus microsporus ATCC 52813 hypothetical protein (RHIMIDRAFT_251574), partial mRNA	unknown	hypothetical protein	x	unknown	89.655	435	43	2	1	434	5	438	8.81e-153	553	control	Mortierella	C4W4	0	10.0253	XLOC_000448	XLOC_000448	NODE_4_length_223229_cov_70.060581:6897-7528	0.01	11.8474	-10.2104	no
TCONS_00000270	XM_023605280.1	Rhizopus microsporus ATCC 52813 hypothetical protein (RHIMIDRAFT_113390), mRNA	unknown	hypothetical protein	x	unknown	89.542	1157	119	2	184	1339	64	1219	0	1465	control	Mortierella	C4W4	0	45.0073	XLOC_000261	XLOC_000261	NODE_284_length_42521_cov_74.927118:19050-20543	0.01	11.8438	-10.2099	no
TCONS_00000232	XM_023614566.1	Rhizopus microsporus ATCC 52813 hypothetical protein (RHIMIDRAFT_308451), mRNA	unknown	hypothetical protein	x	unknown	87.627	493	59	2	1	492	93	584	1.44e-158	571	control	Mortierella	C4W4	0	13.2249	XLOC_000223	XLOC_000223	NODE_245_length_47527_cov_69.992501:26039-26881	0.01	11.6171	-10.182	no
TCONS_00000411	XM_023609725.1	Rhizopus microsporus ATCC 52813 hypothetical protein (RHIMIDRAFT_242155), partial mRNA	unknown	hypothetical protein	x	unknown	88.5	400	46	0	17	416	1	400	1.22e-132	484	control	Mortierella	C4W4	0	7.03905	XLOC_000397	XLOC_000397	NODE_421_length_27101_cov_65.665866:6636-7685	0.01	11.568	-10.1759	no
TCONS_00000389	XM_023615327.1	Rhizopus microsporus ATCC 52813 hypothetical protein (RHIMIDRAFT_49940), mRNA	unknown	hypothetical protein	x	unknown	88.283	367	43	0	34	400	49	415	2.67e-119	440	control	Mortierella	C4W4	0	6.61244	XLOC_000376	XLOC_000376	NODE_39_length_118756_cov_69.144717:48603-49331	0.01	11.5047	-10.168	no
TCONS_00000160	XM_023605280.1	Rhizopus microsporus ATCC 52813 hypothetical protein (RHIMIDRAFT_113390), mRNA	unknown	hypothetical protein	x	unknown	89.946	368	37	0	1	368	63	430	7.07e-130	475	control	Mortierella	C4W4	0	5.11931	XLOC_000155	XLOC_000155	NODE_191_length_55275_cov_68.163491:27693-28208	0.01	11.0545	-10.1104	no
TCONS_00000134	XM_023612534.1	Rhizopus microsporus ATCC 52813 hypothetical protein (RHIMIDRAFT_275213), mRNA	unknown	hypothetical protein	x	unknown	91.473	258	22	0	13	270	183	440	8.57e-94	355	control	Mortierella	C4W4	0	3.83948	XLOC_000130	XLOC_000130	NODE_173_length_59417_cov_69.873876:18405-19196	0.01	10.747	-10.0697	no
TCONS_00000045	XM_023613373.1	Rhizopus microsporus ATCC 52813 hypothetical protein (RHIMIDRAFT_286313), partial mRNA	unknown	hypothetical protein	x	unknown	88.949	371	37	2	10	378	100	468	1.01e-123	455	control	Mortierella	C4W4	0	5.97253	XLOC_000044	XLOC_000044	NODE_120_length_73494_cov_68.205436:35574-36043	0.01	10.7335	-10.0679	no
TCONS_00000314	XM_023609725.1	Rhizopus microsporus ATCC 52813 hypothetical protein (RHIMIDRAFT_242155), partial mRNA	unknown	hypothetical protein	x	unknown	86.861	411	54	0	17	427	1	411	2.05e-125	460	control	Mortierella	C4W4	0	8.74549	XLOC_000304	XLOC_000304	NODE_327_length_36642_cov_67.657173:22800-23741	0.01	10.5715	-10.046	no
TCONS_00000115	XM_023610857.1	Rhizopus microsporus ATCC 52813 hypothetical protein (RHIMIDRAFT_251574), partial mRNA	unknown	hypothetical protein	x	unknown	90.888	439	38	2	18	455	1	438	1.21e-163	588	control	Mortierella	C4W4	0	9.1721	XLOC_000112	XLOC_000112	NODE_162_length_61707_cov_72.348002:17781-18562	0.01	10.563	-10.0448	no
TCONS_00000084	XM_014418997.2	PREDICTED: Halyomorpha halys uncharacterized LOC106679691 (LOC106679691), mRNA	unknown	hypothetical protein	x	unknown	89.008	655	68	4	136	788	737	85	0	808	control	Mortierella	C4W4	0	20.2639	XLOC_000082	XLOC_000082	NODE_146_length_65180_cov_69.064369:28108-29581	0.01	9.81689	-9.93912	no
TCONS_00000207	XM_023605580.1	Rhizopus microsporus ATCC 52813 hypothetical protein (RHIMIDRAFT_134271), mRNA	unknown	hypothetical protein	x	unknown	83.898	472	74	2	93	563	91	561	7.44e-122	449	control	Mortierella	C4W4	0	11.7318	XLOC_000198	XLOC_000198	NODE_21_length_151299_cov_69.292772:44753-45437	0.01	9.53112	-9.8965	no
TCONS_00000401	XM_023607292.1	Rhizopus microsporus ATCC 52813 hypothetical protein (RHIMIDRAFT_215677), mRNA	unknown	hypothetical protein	x	unknown	91.228	228	20	0	3	230	839	1066	2.18e-80	311	control	Mortierella	C4W4	0	6.82575	XLOC_000387	XLOC_000387	NODE_408_length_28275_cov_66.330652:27838-28304	0.01	8.93065	-9.80262	no
TCONS_00000598	XM_018438040.1	Phycomyces blakesleeanus NRRL 1555(-) hypothetical protein partial mRNA	unknown	hypothetical protein	x	unknown	89.372	207	22	0	24	230	150	356	3.92e-65	261	control	Mortierella	C4W4	0	2.55966	XLOC_000576	XLOC_000576	NODE_82_length_91845_cov_72.818248:43916-44232	0.01	8.11115	-9.66376	no
TCONS_00000623	XM_023612534.1	Rhizopus microsporus ATCC 52813 hypothetical protein (RHIMIDRAFT_275213), mRNA	unknown	hypothetical protein	x	unknown	87.847	288	32	2	5	292	189	473	2.28e-87	335	control	Mortierella	C4W4	0	2.98626	XLOC_000601	XLOC_000601	NODE_92_length_86548_cov_69.141595:81772-82188	0.01	7.47219	-9.54539	no
TCONS_00000394	XM_023613318.1	Rhizopus microsporus ATCC 52813 hypothetical protein (RHIMIDRAFT_285834), partial mRNA	unknown	hypothetical protein	x	unknown	86.618	411	55	0	5	415	1	411	9.53e-124	455	control	Mortierella	C4W4	0	4.90601	XLOC_000381	XLOC_000381	NODE_3_length_233641_cov_68.611133:145097-145842	0.01	7.02405	-9.45616	no
TCONS_00000451	XM_023610857.1	Rhizopus microsporus ATCC 52813 hypothetical protein (RHIMIDRAFT_251574), partial mRNA	unknown	hypothetical protein	x	unknown	90.685	365	32	2	333	696	3	366	3.26e-132	484	control	Mortierella	C4W4	0	10.4519	XLOC_000435	XLOC_000435	NODE_486_length_20886_cov_71.745283:2050-2817	0.01	6.94087	-9.43897	no
TCONS_00000416	XM_023607381.1	Rhizopus microsporus ATCC 52813 hypothetical protein (RHIMIDRAFT_219508), partial mRNA	unknown	hypothetical protein	x	unknown	89.218	371	36	3	9	377	76	444	2.05e-125	460	control	Mortierella	C4W4	0	5.54592	XLOC_000402	XLOC_000402	NODE_429_length_26645_cov_68.747198:15021-15567	0.01	6.88749	-9.42783	no
TCONS_00000584	XM_018440023.1	Phycomyces blakesleeanus NRRL 1555(-) hypothetical protein mRNA	unknown	hypothetical protein	x	unknown	85.608	403	57	1	3	404	238	640	1.7e-113	422	control	Mortierella	C4W4	0	5.75922	XLOC_000562	XLOC_000562	NODE_76_length_93000_cov_70.567906:70346-70919	0.01	6.49075	-9.34224	no
TCONS_00000420	XM_023605267.1	Rhizopus microsporus ATCC 52813 hypothetical protein (RHIMIDRAFT_112786), mRNA	unknown	hypothetical protein	x	unknown	89.033	538	59	0	1	538	45	582	0	667	control	Mortierella	C4W4	0	7.89227	XLOC_000406	XLOC_000406	NODE_432_length_26488_cov_70.250823:15126-15814	0.01	6.37877	-9.31713	no
TCONS_00000233	XM_023613106.1	Rhizopus microsporus ATCC 52813 hypothetical protein (RHIMIDRAFT_283000), mRNA	unknown	hypothetical protein	x	unknown	90.672	536	43	6	95	628	105	635	0	706	control	Mortierella	C4W4	0	9.1721	XLOC_000224	XLOC_000224	NODE_245_length_47527_cov_69.992501:24865-25553	0.01	6.23674	-9.28465	no
TCONS_00000534	XM_023609992.1	Rhizopus microsporus ATCC 52813 hypothetical protein (RHIMIDRAFT_243864), partial mRNA	unknown	hypothetical protein	x	unknown	83.281	640	90	8	9	635	1	636	4.43e-159	573	control	Mortierella	C4W4	0	9.59871	XLOC_000516	XLOC_000516	NODE_62_length_101301_cov_69.829682:26089-26979	0.01	6.19012	-9.27382	no
TCONS_00000140	XM_023615327.1	Rhizopus microsporus ATCC 52813 hypothetical protein (RHIMIDRAFT_49940), mRNA	unknown	hypothetical protein	x	unknown	85.679	405	53	4	155	556	13	415	1.7e-113	422	control	Mortierella	C4W4	0	7.46566	XLOC_000136	XLOC_000136	NODE_17_length_157205_cov_69.064951:106305-106947	0.01	5.64081	-9.13976	no
TCONS_00000269	XM_023605267.1	Rhizopus microsporus ATCC 52813 hypothetical protein (RHIMIDRAFT_112786), mRNA	unknown	hypothetical protein	x	unknown	91.304	552	45	2	3	554	49	597	0	750	control	Mortierella	C4W4	0	6.39914	XLOC_000260	XLOC_000260	NODE_283_length_42641_cov_67.176161:26927-27513	0.01	5.58988	-9.12667	no
TCONS_00000019	XM_023613432.1	Rhizopus microsporus ATCC 52813 hypothetical protein (RHIMIDRAFT_287020), partial mRNA	unknown	hypothetical protein	x	unknown	91.639	299	23	2	10	307	39	336	2.41e-111	412	control	Mortierella	C1W1	0	3.94851	XLOC_000018	XLOC_000018	NODE_186_length_56053_cov_69.217954:49848-50453	0.01	4.91132	-8.93997	no
TCONS_00000142	XM_023614058.1	Rhizopus microsporus ATCC 52813 hypothetical protein (RHIMIDRAFT_294105), mRNA	unknown	hypothetical protein	x	unknown	81.223	1161	207	6	36	1195	40	1190	0	926	control	Mortierella	C4W4	0	17.2777	XLOC_000138	XLOC_000138	NODE_181_length_57100_cov_68.576597:33374-35125	0.01	4.80137	-8.9073	no
TCONS_00000391	XM_023614566.1	Rhizopus microsporus ATCC 52813 hypothetical protein (RHIMIDRAFT_308451), mRNA	unknown	hypothetical protein	x	unknown	87.805	492	54	4	28	516	106	594	9.07e-159	571	control	Mortierella	C4W4	0	3.83948	XLOC_000378	XLOC_000378	NODE_3_length_233641_cov_68.611133:4382-5348	0.01	3.82137	-8.57795	no
TCONS_00000144	XM_002770092.1	Debaryomyces hansenii CBS767 DEHA2B16016p (DEHA2B16016g), partial mRNA	unknown	hypothetical protein	x	unknown	85.714	70	8	2	264	332	289	357	2.95e-08	73.1	control	Mortierella	C4W4	0	8.31888	XLOC_000140	XLOC_000140	NODE_181_length_57100_cov_68.576597:52189-53556	0.01	3.64321	-8.50907	no
TCONS_00000063	XM_023605712.1	Rhizopus microsporus ATCC 52813 hypothetical protein (RHIMIDRAFT_142457), mRNA	unknown	hypothetical protein	x	unknown	81.913	962	151	14	1	950	66	1016	0	791	control	Mortierella	C1W1	0	4.82595	XLOC_000059	XLOC_000059	NODE_57_length_106832_cov_68.759836:91057-92009	0.01	2.62614	-8.0368	no
TCONS_00000582	XM_023606673.1	Rhizopus microsporus ATCC 52813 hypothetical protein (RHIMIDRAFT_203233), partial mRNA	unknown	hypothetical protein	x	unknown	82.002	1189	206	8	32	1216	1	1185	0	1003	control	Mortierella	C4W4	0	8.31888	XLOC_000560	XLOC_000560	NODE_764_length_6470_cov_63.668745:3461-5009	0.01	2.49359	-7.96208	no
TCONS_00000349	XM_023605280.1	Rhizopus microsporus ATCC 52813 hypothetical protein (RHIMIDRAFT_113390), mRNA	unknown	hypothetical protein	x	unknown	86.528	1158	150	6	29	1183	64	1218	0	1269	control	Mortierella	C4W4	0	6.18583	XLOC_000337	XLOC_000337	NODE_368_length_31858_cov_69.766720:25656-26874	0.01	1.95351	-7.60992	no
TCONS_00000029	XM_003672655.1	Naumovozyma dairenensis CBS 421 hypothetical protein (NDAI0K02690), partial mRNA	unknown	hypothetical protein	x	unknown	77.586	232	51	1	351	582	340	570	4.14e-28	139	control	Mortierella	C4W4	0	6.82575	XLOC_000028	XLOC_000028	NODE_113_length_79161_cov_68.127032:12408-14185	0.01	1.90872	-7.57646	no
TCONS_00000268	XM_018429645.1	Phycomyces blakesleeanus NRRL 1555(-) hypothetical protein mRNA	unknown	hypothetical protein	x	unknown	81.047	1261	233	6	20	1277	30	1287	0	1000	control	Mortierella	C4W4	0	8.53218	XLOC_000259	XLOC_000259	NODE_282_length_42745_cov_66.698852:32512-34504	0.01	1.7961	-7.48872	no
TCONS_00000016	CP031828.1	Lichtheimia ramosa strain KPH11 chromosome 06, complete sequence	unknown	hypothetical protein	x	unknown	73.507	804	167	39	376	1156	2094883	2095663	2.68e-65	263	control	Mortierella	C4W4	0	7.46566	XLOC_000015	XLOC_000015	NODE_109_length_79778_cov_69.814972:71996-73997	0.01	1.7953	-7.48808	no
TCONS_00000489	XM_011278444.1	Wickerhamomyces ciferrii hypothetical protein partial mRNA	unknown	hypothetical protein	x	unknown	78.645	679	133	12	22	694	14	686	7.15e-119	440	control	Mortierella	C4W4	0	2.77296	XLOC_000473	XLOC_000473	NODE_555_length_15853_cov_69.738764:4604-5485	0.01	1.64877	-7.36525	no
TCONS_00000235	LK023379.1	Rhizopus microsporus ATCC 52813 hypothetical protein (RHIMIDRAFT_204118), partial mRNA	unknown	hypothetical protein	x	unknown	83.18	327	39	14	139	454	1236743	1237064	3.16e-72	285	control	Mortierella	C4W4	0	3.19957	XLOC_000226	XLOC_000226	NODE_246_length_47419_cov_65.892218:32447-33478	0.01	1.58818	-7.31123	no
TCONS_00000237	XM_023611545.1	Rhizopus microsporus ATCC 52813 hypothetical protein (RHIMIDRAFT_261557), mRNA	unknown	hypothetical protein	x	unknown	80.514	2489	449	32	2	2472	175	2645	0	1877	control	Mortierella	C4W4	0	14.0781	XLOC_000228	XLOC_000228	NODE_248_length_47207_cov_66.298672:26699-29899	0.01	1.5137	-7.24194	no
TCONS_00000608	XM_023612173.1	Rhizopus microsporus ATCC 52813 hypothetical protein (RHIMIDRAFT_270137), mRNA	unknown	hypothetical protein	x	unknown	85.06	1158	164	9	14	1167	38	1190	0	1171	control	Mortierella	C4W4	0	4.26609	XLOC_000586	XLOC_000586	NODE_86_length_89973_cov_70.889077:69858-71487	0.01	1.37504	-7.10333	no
TCONS_00000105	CP031828.1	Phycomyces blakesleeanus NRRL 1555(-) hypothetical protein partial mRNA	unknown	hypothetical protein	x	unknown	80.731	1121	189	23	630	1738	1907775	1908880	0	848	control	Mortierella	C4W4	0	7.89227	XLOC_000102	XLOC_000102	NODE_15_length_162715_cov_68.698205:139753-141836	0.01	1.32994	-7.05522	no
TCONS_00000241	XM_023607317.1	Rhizopus microsporus ATCC 52813 hypothetical protein (RHIMIDRAFT_216958), mRNA	unknown	hypothetical protein	x	unknown	76.803	1470	275	45	1	1449	128	1552	0	765	control	Mortierella	C4W4	0	4.6927	XLOC_000232	XLOC_000232	NODE_250_length_46996_cov_74.569225:41729-43252	0.01	1.20151	-6.9087	no
TCONS_00000300	CP031830.1	Phycomyces blakesleeanus NRRL 1555(-) hypothetical protein mRNA	unknown	hypothetical protein	x	unknown	72.866	656	158	18	1	646	88597	87952	7.5e-49	207	control	Mortierella	C4W4	0	2.34635	XLOC_000291	XLOC_000291	NODE_316_length_37828_cov_68.829905:32602-33575	0.01	1.0711	-6.74295	no
TCONS_00000409	XM_019181085.1	Wickerhamomyces anomalus NRRL Y-366-8 hypothetical protein partial mRNA	unknown	hypothetical protein	x	unknown	75	1036	223	29	452	1472	405	1419	5.74e-121	446	control	Mortierella	C4W4	0	5.33262	XLOC_000395	XLOC_000395	NODE_41_length_117677_cov_65.717893:49715-52299	0.01	0.998775	-6.64209	no
TCONS_00000386	XM_023613810.1	Rhizopus microsporus ATCC 52813 hypothetical protein (RHIMIDRAFT_291449), mRNA	unknown	hypothetical protein	x	unknown	81.008	1727	306	19	2	1717	1879	3594	0	1352	control	Mortierella	C4W4	0	4.4794	XLOC_000373	XLOC_000373	NODE_392_length_29602_cov_66.773107:22786-24559	0.01	0.906323	-6.50195	no
TCONS_00000421	XM_023606510.1	Rhizopus microsporus ATCC 52813 hypothetical protein (RHIMIDRAFT_201179), partial mRNA	unknown	hypothetical protein	x	unknown	82.571	1400	232	12	93	1486	94	1487	0	1223	control	Mortierella	C4W4	0	3.62618	XLOC_000407	XLOC_000407	NODE_433_length_26354_cov_69.706072:8923-10779	0.01	0.901125	-6.49366	no
TCONS_00000026	CP031823.1	Lichtheimia ramosa strain JMRC FSU:6197 genome assembly, scaffold: SCAF23	unknown	hypothetical protein	x	unknown	85.256	997	137	10	379	1370	2387914	2388905	0	1018	control	Mortierella	C4W4	0	2.98626	XLOC_000025	XLOC_000025	NODE_112_length_79248_cov_69.614915:25389-26958	0.01	0.817508	-6.35316	no
TCONS_00000077	XM_025321915.1	Rhizophagus irregularis DAOM 181602=DAOM 197198 hypothetical protein (GLOIN_2v1710140), mRNA	unknown	hypothetical protein	x	unknown	97.794	136	3	0	1	136	363	228	4.04e-58	235	warmed	Mortierella	C3W3	43.3632	596.228	XLOC_000072	XLOC_000072	NODE_2395_length_307_cov_40.103175:171-350	1193.36	15686.2	-3.71639	no
TCONS_00000576	XM_023613106.1	Rhizopus microsporus ATCC 52813 hypothetical protein (RHIMIDRAFT_283000), mRNA	unknown	hypothetical protein	x	unknown	88.205	585	65	4	1	583	53	635	0	695	control	Mortierella	C4W4	4.30116	24.1034	XLOC_000554	XLOC_000554	NODE_73_length_95200_cov_74.406800:82077-82703	3.27266	18.9434	-2.53316	no
TCONS_00000048	XM_018433522.1	Phycomyces blakesleeanus NRRL 1555(-) hypothetical protein partial mRNA	unknown	hypothetical protein	x	unknown	90.769	130	11	1	13	142	312	184	2.16e-38	172	control	Mortierella	C3W3	11.7744	70.1523	XLOC_000045	XLOC_000045	NODE_4927_length_142_cov_6694.206897:0-173	1363.97	7436.95	-2.4469	no
TCONS_00000228	XM_023613827.1	Rhizopus microsporus ATCC 52813 hypothetical protein (RHIMIDRAFT_291626), partial mRNA	unknown	hypothetical protein	x	unknown	88.172	744	82	6	58	798	377	1117	0	881	control	Mortierella	C4W4	4.30116	21.9704	XLOC_000219	XLOC_000219	NODE_244_length_47594_cov_70.782536:7214-8393	2.23764	11.685	-2.38461	no
TCONS_00000054	XM_025321915.1	Rhizophagus irregularis DAOM 181602=DAOM 197198 hypothetical protein (GLOIN_2v1710140), mRNA	unknown	hypothetical protein	x	unknown	97.794	136	3	0	1	136	363	228	4.04e-58	235	warmed	Mortierella	C2W2	106.469	443.654	XLOC_000048	XLOC_000048	NODE_2395_length_307_cov_40.103175:171-357	3524.72	17039.5	-2.2733	no
TCONS_00000034	XM_018429712.1	Phycomyces blakesleeanus NRRL 1555(-) hypothetical protein mRNA	unknown	hypothetical protein	x	unknown	84.655	391	56	4	34	422	29	417	5.75e-103	387	warmed	Mortierella	C4W4	3.82971	16.9726	XLOC_000032	XLOC_000032	NODE_146_length_75111_cov_44.621523:7666-8972	3.40173	15.6153	-2.19862	no
TCONS_00000233	XM_022022497.1	Lobosporangium transversale hypothetical protein (BCR41DRAFT_344378), mRNA	unknown	hypothetical protein	x	unknown	80.253	1423	262	12	3	1420	331	1739	0	1053	warmed	Mortierella	C4W4	3.82971	13.3169	XLOC_000184	XLOC_000184	NODE_5_length_276530_cov_47.586805:207736-209850	0.587201	2.02776	-1.78796	no
TCONS_00000112	XM_018439142.1	Phycomyces blakesleeanus NRRL 1555(-) hypothetical protein mRNA	unknown	hypothetical protein	x	unknown	80.802	349	62	4	27	371	59	406	2.96e-67	268	warmed	Mortierella	C4W4	11.4891	19.3226	XLOC_000092	XLOC_000092	NODE_25_length_162112_cov_44.401026:47134-90983	11.874	20.4048	-0.781103	no
TCONS_00000336	XM_023615133.1	Rhizopus microsporus ATCC 52813 hypothetical protein (RHIMIDRAFT_349), mRNA	unknown	hypothetical protein	x	unknown	87.056	394	48	1	51	441	69	462	7.42e-120	442	control	Mortierella	C4W4	4.30116	6.82575	XLOC_000324	XLOC_000324	NODE_352_length_33244_cov_69.980927:25575-26029	5.6116	9.39403	-0.743332	no
TCONS_00000150	XM_018429302.1	Phycomyces blakesleeanus NRRL 1555(-) hypothetical protein partial mRNA	unknown	hypothetical protein	x	unknown	84.016	244	33	6	226	466	223	463	9.1e-56	230	warmed	Mortierella	C3W3	7.88422	12.9615	XLOC_000137	XLOC_000137	NODE_468_length_21169_cov_45.816378:14644-15591	7.21451	11.4897	-0.671368	no
TCONS_00000179	XM_018438146.1	Phycomyces blakesleeanus NRRL 1555(-) hypothetical protein mRNA	unknown	hypothetical protein	x	unknown	76.314	1579	360	14	92	1663	54	1625	0	832	control	Mortierella	C4W4	4.30116	6.61244	XLOC_000171	XLOC_000171	NODE_19_length_154996_cov_72.742366:44989-46731	0.880455	1.36531	-0.632907	no
TCONS_00000237	XM_025333150.1	Rhizophagus irregularis DAOM 181602=DAOM 197198 hypothetical protein (GLOIN_2v249025), mRNA	unknown	hypothetical protein	x	unknown	97.321	112	3	0	1	112	307	196	3.52e-44	191	warmed	Mortierella	C4W4	3.82971	3.91675	XLOC_000188	XLOC_000188	NODE_62_length_119030_cov_44.778979:2773-2924	3713.49	4344.78	-0.226507	no
TCONS_00000051	XM_018439496.1	Phycomyces blakesleeanus NRRL 1555(-) hypothetical protein mRNA	unknown	hypothetical protein	x	unknown	89.947	567	55	2	4	569	808	1373	0	730	warmed	Mortierella	C4W4	57.4456	64.7569	XLOC_000046	XLOC_000046	NODE_1594_length_569_cov_78.398833:0-601	26.7526	30.7239	-0.199682	no
TCONS_00000287	XM_022022753.1	Lobosporangium transversale hypothetical protein (BCR41DRAFT_345596), mRNA	unknown	hypothetical protein	x	unknown	88.14	430	51	0	4	433	35	464	6.62e-141	512	warmed	Mortierella	C4W4	7.65942	7.57238	XLOC_000225	XLOC_000225	NODE_92_length_99084_cov_46.251240:42674-43506	4.15746	4.20047	-0.0148484	no
TCONS_00000018	XM_018439533.1	Phycomyces blakesleeanus NRRL 1555(-) hypothetical protein partial mRNA	unknown	hypothetical protein	x	unknown	90.936	342	31	0	1	342	1009	1350	7.17e-125	460	warmed	Mortierella	C1W1	13	13	XLOC_000018	XLOC_000018	NODE_33_length_152401_cov_44.585706:42301-42643	56.1159	56.1159	0	no
TCONS_00000278	XM_025333150.1	Rhizophagus irregularis DAOM 181602=DAOM 197198 hypothetical protein (GLOIN_2v249025), mRNA	unknown	hypothetical protein	x	unknown	96.078	153	6	0	1	153	307	155	5.73e-62	250	warmed	Mortierella	C4W4	0	0	XLOC_000218	XLOC_000218	NODE_889_length_3312_cov_50.914031:4-157	0.01	0.01	0	no
TCONS_00000170	XM_009262295.1	Fusarium pseudograminearum CS3096 hypothetical protein partial mRNA	unknown	hypothetical protein	x	unknown	89.514	391	37	4	69	457	1574	1962	1.62e-134	492	warmed	Mortierella	C4W4	15.3188	14.1003	XLOC_000135	XLOC_000135	NODE_361_length_32014_cov_40.442160:22696-23601	11.1536	10.5738	0.0770155	no
TCONS_00000104	JQ346808.1	Aspergillus fumigatus strain AF293 mitochondrion, complete genome	unknown	hypothetical protein	x	unknown	72.75	1178	266	48	672	1820	2	1153	3.96e-90	346	warmed	Mortierella	C3W3	15.7684	12.9615	XLOC_000096	XLOC_000096	NODE_294_length_43124_cov_1438.735169:40695-43014	2.05138	1.686	0.28299	no
TCONS_00000123	XM_035512333.1	Fusarium pseudograminearum CS3096 hypothetical protein partial mRNA	unknown	hypothetical protein	x	unknown	89.922	387	37	2	72	457	8	393	2.33e-136	497	warmed	Mortierella	C3W3	3.94211	3.24037	XLOC_000113	XLOC_000113	NODE_361_length_32014_cov_40.442160:22612-23601	3.32563	2.73089	0.284256	no
TCONS_00000085	XM_022726567.1	Penicilliopsis zonata CBS 506.65 hypothetical protein (ASPZODRAFT_1622554), mRNA	unknown	hypothetical protein	x	unknown	85.672	1005	134	8	2	1001	154	1153	0	1050	warmed	Mortierella	C3W3	8.18746	6.48074	XLOC_000080	XLOC_000080	NODE_25_length_162112_cov_44.401026:83928-85387	2.37666	1.88072	0.33765	no
TCONS_00000033	XM_018429265.1	Phycomyces blakesleeanus NRRL 1555(-) hypothetical protein mRNA	unknown	hypothetical protein	x	unknown	84.709	412	57	6	40	448	31	439	3.49e-109	407	warmed	Mortierella	C3W3	6.9745	3.24037	XLOC_000028	XLOC_000028	NODE_146_length_75111_cov_44.621523:7614-8978	7.4955	3.47656	1.10836	no
TCONS_00000128	XM_018429823.1	Phycomyces blakesleeanus NRRL 1555(-) hypothetical protein mRNA	unknown	hypothetical protein	x	unknown	86.018	565	77	2	82	645	73	636	2.04e-168	604	warmed	Mortierella	C3W3	17.8911	6.48074	XLOC_000118	XLOC_000118	NODE_397_length_28419_cov_44.020131:25297-26550	8.35171	3.09558	1.43186	no
TCONS_00000097	XM_025321915.1	Rhizophagus irregularis DAOM 181602=DAOM 197198 hypothetical protein (GLOIN_2v1710140), mRNA	unknown	hypothetical protein	x	unknown	97.794	136	3	0	1	136	363	228	2.2e-57	235	warmed	Mortierella	C4W4	425.098	26.895	XLOC_000083	XLOC_000083	NODE_2395_length_307_cov_40.103175:171-354	8282.74	622.543	3.73386	no
TCONS_00000171	XM_022025522.1	Lobosporangium transversale hypothetical protein (BCR41DRAFT_361399), mRNA	unknown	hypothetical protein	x	unknown	84.448	643	91	4	9	651	54	687	1.29e-174	625	warmed	Mortierella	C3W3	4.24535	0	XLOC_000156	XLOC_000156	NODE_65_length_116832_cov_44.202685:7289-8648	2.54839	0.01	7.99344	no
TCONS_00000196	XM_022022753.1	Lobosporangium transversale hypothetical protein (BCR41DRAFT_345596), mRNA	unknown	hypothetical protein	x	unknown	87.955	440	51	2	9	446	25	464	1.83e-142	518	warmed	Mortierella	C3W3	5.76155	0	XLOC_000180	XLOC_000180	NODE_92_length_99084_cov_46.251240:42486-43506	4.70091	0.01	8.8768	no
TCONS_00000086	XM_018439142.1	Phycomyces blakesleeanus NRRL 1555(-) hypothetical protein mRNA	unknown	hypothetical protein	x	unknown	79.644	393	74	5	2	389	15	406	3.01e-70	278	warmed	Mortierella	C3W3	8.79394	0	XLOC_000081	XLOC_000081	NODE_25_length_162112_cov_44.401026:89481-91070	8.64331	0.01	9.75544	no
TCONS_00000188	XM_025321915.1	Rhizophagus irregularis DAOM 181602=DAOM 197198 hypothetical protein (GLOIN_2v1710140), mRNA	unknown	hypothetical protein	x	unknown	96.104	154	6	0	1	154	402	249	4.71e-63	252	warmed	Mortierella	C3W3	0.606478	0	XLOC_000173	XLOC_000173	NODE_889_length_3312_cov_50.914031:4-158	206.208	0.01	14.3318	no
TCONS_00000454	XM_029887097.1	Sporisorium graminicola uncharacterized protein (EX895_006506), partial mRNA	unknown	uncharacterized protein	x	unknown	78.674	347	68	4	33	376	19	362	2.18e-54	226	control	Mortierella	C4W4	0	2.55966	XLOC_000438	XLOC_000438	NODE_489_length_20772_cov_66.744799:13227-14206	0.01	5.19352	-9.02057	no
TCONS_00000048	CP053623.1	Aureobasidium pullulans EXF-150 uncharacterized protein (M438DRAFT_376307), partial mRNA	unknown	uncharacterized protein	x	unknown	76.898	619	129	11	243	854	1198414	1199025	2.45e-88	339	warmed	Mortierella	C2W2	2.77746	32.0713	XLOC_000042	XLOC_000042	NODE_202_length_59593_cov_44.982314:790-1936	1.67641	19.6205	-3.54891	no
TCONS_00000035	XM_032029762.1	Colletotrichum fructicola uncharacterized protein (CGMCC3_g2924), partial mRNA	unknown	uncharacterized protein	x	unknown	83.838	297	44	4	91	385	156	450	6.32e-71	279	warmed	Mortierella	C2W2	12.9615	11.7595	XLOC_000032	XLOC_000032	NODE_1675_length_524_cov_73.848614:37-563	26.4136	23.6694	0.158258	no
TCONS_00000195	XM_022027980.1	Fusarium pseudograminearum CS3096 hypothetical protein partial mRNA	unknown	uncharacterized protein	x	unknown	86.717	926	120	3	37	959	17	942	0	1026	warmed	Mortierella	C3W3	19.1041	3.24037	XLOC_000179	XLOC_000179	NODE_91_length_99164_cov_41.848995:71550-73021	6.20053	1.05139	2.56009	no
TCONS_00000020	KX359603.1	Penicillium canescens isolate LG1401_GL11B 18S ribosomal RNA gene, partial sequence; internal transcribed spacer 1, 5.8S ribosomal RNA gene, and internal transcribed spacer 2, complete sequence; and 28S ribosomal RNA gene, partial sequence	https://www.uniprot.org/keywords/KW-0689	ribosomal protein	biosynthesis of proteins	protein biosynthesis	97.034	236	7	0	4	239	1263	1498	2.18e-106	398	control	Penicillium	C2W2	1928.97	8765.39	XLOC_000020	XLOC_000020	NODE_89_length_48107_cov_65.057063:31910-38565	6311610	28281000	-2.16375	yes
TCONS_00000002	KU530219.1	Penicillium polonicum mitochondrion, complete genome	https://www.uniprot.org/keywords/KW-0689	ribosomal protein	biosynthesis of proteins	protein biosynthesis	92.988	1198	43	28	1856	3028	1922	3103	0	1709	warming	Penicillium	C3W3	1018.94	1057.83	XLOC_000001	XLOC_000001	NODE_106_length_22595_cov_2305.444366:9643-21155	3378.5	13143.8	-1.95993	yes
TCONS_00000001	KU530219.1	Penicillium polonicum mitochondrion, complete genome	https://www.uniprot.org/keywords/KW-0689	ribosomal protein	biosynthesis of proteins	protein biosynthesis	99.101	556	5	0	25	580	542	1097	0	1000	control	Penicillium	C3W3	325.321	792.654	XLOC_000001	XLOC_000001	NODE_108_length_26930_cov_3332.711479:71-651	90553.6	220636	-1.28482	yes
TCONS_00000015	KU298471.1	Penicillium chrysogenum strain RA105 28S ribosomal RNA gene, partial sequence	https://www.uniprot.org/keywords/KW-0690	ribosomal protein	biosynthesis of proteins	protein biosynthesis	97.244	254	7	0	4	257	585	838	2.18e-116	431	control	Penicillium	C1W1	3921.36	5357.23	XLOC_000013	XLOC_000013	NODE_89_length_48107_cov_65.057063:31890-38133	9618530	13488500	-0.487842	yes
TCONS_00000002	KU530219.1	Penicillium polonicum mitochondrion, complete genome	https://www.uniprot.org/keywords/KW-0689	ribosomal protein	biosynthesis of proteins	protein biosynthesis	99.334	1051	7	0	1	1051	2053	3103	0	1903	control	Penicillium	C3W3	317.36	252.07	XLOC_000002	XLOC_000002	NODE_108_length_26930_cov_3332.711479:1616-4621	30601.3	24305.7	0.332298	yes
TCONS_00000009	KP115814.1	Eurotiomycetes DC376 large subunit ribosomal RNA gene, partial sequence	https://www.uniprot.org/keywords/KW-0689	ribosomal protein	biosynthesis of proteins	protein biosynthesis	96.338	355	13	0	81	435	556	910	1.41e-162	584	control	Penicillium	C3W3	5711.96	6957.74	XLOC_000009	XLOC_000009	NODE_89_length_48107_cov_65.057063:31888-38522	9626380	6410090	0.586649	yes
TCONS_00000005	L01493.1	Penicillium chrysogenum mitochondrial ribosomal RNA small subunit	https://www.uniprot.org/keywords/KW-0689	ribosomal protein	biosynthesis of proteins	protein biosynthesis	97.682	1510	20	9	1	1508	102	1598	0	2580	control	Penicillium	C1W1	146.07	50.2295	XLOC_000004	XLOC_000004	NODE_108_length_26930_cov_3332.711479:22109-23617	15213.9	5231.65	1.54005	yes
TCONS_00000004	KU530219.1	Penicillium polonicum mitochondrion, complete genome	https://www.uniprot.org/keywords/KW-0689	ribosomal protein	biosynthesis of proteins	protein biosynthesis	98.353	1457	15	6	1	1450	23910	25364	0	2549	control	Penicillium	C3W3	231.917	77.4432	XLOC_000004	XLOC_000004	NODE_108_length_26930_cov_3332.711479:22102-23552	19568.1	6534.3	1.5824	yes
TCONS_00000011	AM920464.1	Penicillium chrysogenum Wisconsin 54-1255 complete genome, contig Pc00c49	https://www.uniprot.org/keywords/KW-0689	ribosomal protein	biosynthesis of proteins	protein biosynthesis	95.956	1187	38	6	55	1231	6181	4995	0	1917	warming	Penicillium	C3W3	261.63	57.9828	XLOC_000010	XLOC_000010	NODE_197_length_7372_cov_2349.071204:6133-7398	185.462	40.9377	2.17962	yes
TCONS_00000009	KU530219.1	Penicillium polonicum mitochondrion, complete genome	https://www.uniprot.org/keywords/KW-0689	ribosomal protein	biosynthesis of proteins	protein biosynthesis	98.226	1691	17	8	1	1683	23737	25422	0	2944	control	Penicillium	C2W2	193.918	36.5902	XLOC_000009	XLOC_000009	NODE_108_length_26930_cov_3332.711479:21929-23612	17312.8	3266.74	2.40592	yes
TCONS_00000006	AM920464.1	Penicillium chrysogenum Wisconsin 54-1255 complete genome, contig Pc00c49	https://www.uniprot.org/keywords/KW-0689	ribosomal protein	biosynthesis of proteins	protein biosynthesis	96.371	496	5	4	1	483	5755	6250	0	804	control	Penicillium	C1W1	37.5278	6.9282	XLOC_000005	XLOC_000005	NODE_108_length_26930_cov_3332.711479:26447-26973	15739.7	2905.79	2.43741	yes
TCONS_00000010	KU530219.1	Penicillium polonicum mitochondrion, complete genome	https://www.uniprot.org/keywords/KW-0689	ribosomal protein	biosynthesis of proteins	protein biosynthesis	96.192	499	6	4	1	486	7	505	0	804	control	Penicillium	C2W2	46.1321	8.13116	XLOC_000010	XLOC_000010	NODE_108_length_26930_cov_3332.711479:26444-26963	19221.4	3387.92	2.50424	yes
TCONS_00000032	XM_014680820.1	Penicillium digitatum Pd1 Ribosomal protein mRNA	https://www.uniprot.org/keywords/KW-0689	ribosomal protein	biosynthesis of proteins	protein biosynthesis	94.954	654	33	0	29	682	1	654	0	1026	warming	Penicillium	C1W1	6	0	XLOC_000031	XLOC_000031	NODE_47_length_178820_cov_53.226476:88960-89892	5.0615	0.01	8.98342	yes
TCONS_00000024	XM_016741544.1	Penicillium expansum Ribosomal protein S25 (PEX2_042690), partial mRNA	https://www.uniprot.org/keywords/KW-0689	ribosomal protein	biosynthesis of proteins	protein biosynthesis	96.22	291	11	0	12	302	1	291	4.59e-130	477	warming	Penicillium	C1W1	6	0	XLOC_000023	XLOC_000023	NODE_31_length_412494_cov_52.090088:76182-76900	11.1556	0.01	10.1236	yes
TCONS_00000005	KU530219.1	Penicillium polonicum mitochondrion, complete genome	https://www.uniprot.org/keywords/KW-0689	ribosomal protein	biosynthesis of proteins	protein biosynthesis	96.169	496	6	4	1	483	10	505	0	798	control	Penicillium	C3W3	30.7808	0	XLOC_000005	XLOC_000005	NODE_108_length_26930_cov_3332.711479:26447-26963	10311.8	0.01	19.9759	yes
TCONS_00000011	AM920428.1	Penicillium chrysogenum Wisconsin 54-1255 complete genome, contig Pc00c13	https://www.ebi.ac.uk/interpro/entry/InterPro/IPR005517/	translation elongation factor	x	protein biosynthesis	96.645	1222	40	1	202	1422	679774	678553	0	2028	control	Penicillium	C1W1	36.3731	96.9948	XLOC_000010	XLOC_000010	NODE_2_length_1572457_cov_55.330991:343231-344739	3967.62	10646.5	-1.42403	yes
TCONS_00000012	AM920428.1	Penicillium chrysogenum Wisconsin 54-1255 complete genome, contig Pc00c13	https://www.ebi.ac.uk/interpro/entry/InterPro/IPR005517/	translation elongation factor	x	protein biosynthesis	96.823	1196	37	1	255	1449	679748	678553	0	1997	control	Penicillium	C1W1	8.66025	0	XLOC_000011	XLOC_000011	NODE_55_length_203123_cov_60.532176:127476-129048	1363.22	0.01	17.0567	yes
TCONS_00000008	XM_022538039.1	Aspergillus bombycis hypothetical protein (ABOM_010911), partial mRNA	NA	hypothetical protein 1	x	unknown	93.349	421	28	0	1	421	12	432	3.35e-174	623	control	Penicillium	C1W1	4.6188	0	XLOC_000007	XLOC_000007	NODE_12_length_653265_cov_53.686093:13339-14170	2739.3	0.01	18.0634	yes
TCONS_00000153	XM_014675341.1	Penicillium digitatum Pd1 NAD-dependent D-isomer specific 2-hydroxyacid dehydrogenase, putative mRNA	NA	2-hydroxyacid dehydrogenase	synthesis of 2-hydroxy acids	catabolic processes	91.13	575	41	7	1	573	1072	1638	0	771	warming	Penicillium	C4W4	12.7729	122.566	XLOC_000145	XLOC_000145	NODE_26_length_465415_cov_54.923210:243489-244858	6.40964	3.3574	0.932899	no
TCONS_00000099	XM_002564469.1	Penicillium chrysogenum Wisconsin 54-1255 hypothetical protein (Pc22g04770) mRNA, complete cds	https://www.uniprot.org/uniprot/B6HTI0	2-oxoglutarate dehydrogenase	Krebs cycle	catabolic processes	94.612	798	43	0	31	828	1	798	0	1236	warming	Penicillium	C4W4	11.5847	6.733	XLOC_000103	XLOC_000103	NODE_1_length_1841158_cov_53.850914:9432-10882	4.38089	2.54428	0.783967	no
TCONS_00000164	XM_002561944.1	Penicillium chrysogenum Wisconsin 54-1255 hypothetical protein (Pc18g01450) mRNA, complete cds	https://www.uniprot.org/uniprot/B6HCE6	3-hydroxy-3-methylglutaryl coenzyme A synthase	synthesis of ergosterol	catabolic processes	90.067	745	74	0	1	745	127	871	0	966	warming	Penicillium	C4W4	3.56453	0	XLOC_000035	XLOC_000035	NODE_12_length_764434_cov_54.233799:472485-473280	2.67456	0.01	8.06316	no
TCONS_00000387	XM_002560022.1	Penicillium chrysogenum Wisconsin 54-1255 hypothetical protein (Pc14g00740) mRNA, complete cds	https://www.uniprot.org/uniprot/B6H5P7	3-hydroxyacyl-[acyl-carrier-protein] dehydratase	synthesis of fatty acids	catabolic processes	90.557	879	80	2	1	879	894	1769	0	1160	warming	Penicillium	C4W4	3.86158	3.3665	XLOC_000225	XLOC_000225	NODE_39_length_259871_cov_54.020199:188856-189735	1.98656	1.73013	0.199392	no
TCONS_00000229	XM_002565722.1	Penicillium chrysogenum Wisconsin 54-1255 hypothetical protein (Pc22g18630) mRNA, complete cds	https://www.uniprot.org/uniprot/B6HV10	5-methyltetrahydropteroyltriglutamate--homocysteine S-methyltransferase	biosynthesis of methionine	catabolic processes	87.664	916	113	0	366	1281	1	916	0	1066	warming	Penicillium	C4W4	3.56453	0	XLOC_000203	XLOC_000203	NODE_34_length_347276_cov_55.672338:735-2278	1.05905	0.01	6.72663	no
TCONS_00000366	XM_016747265.1	Penicillium expansum Dihydroxy-acid/6-phosphogluconate dehydratase (PEX2_099950), partial mRNA	NA	6-phosphogluconate dehydratase	pathway to catalyze glucose	catabolic processes	92.661	109	8	0	7	115	1827	1719	5.24e-34	158	warming	Penicillium	C4W4	4.45566	225.556	XLOC_000347	XLOC_000347	NODE_8_length_924874_cov_55.267630:632910-633025	431818	24901800	-5.84968	no
TCONS_00000255	XM_014676692.1	Penicillium digitatum Pd1 6-phosphogluconate dehydrogenase, decarboxylating mRNA	https://en.wikipedia.org/wiki/Nicotinamide_adenine_dinucleotide_phosphate	6-phosphogluconate dehydrogenase	Pentose phosphate pathway	catabolic processes	92.405	553	42	0	1	553	922	1474	0	789	warming	Penicillium	C4W4	5.64384	0	XLOC_000241	XLOC_000241	NODE_40_length_257014_cov_55.424889:13216-13928	4.45389	0.01	8.79892	no
TCONS_00000256	XM_014676692.1	Penicillium digitatum Pd1 6-phosphogluconate dehydrogenase, decarboxylating mRNA	https://en.wikipedia.org/wiki/Nicotinamide_adenine_dinucleotide_phosphate	6-phosphogluconate dehydrogenase	Pentose phosphate pathway	catabolic processes	92.133	839	66	0	33	871	1	839	0	1184	warming	Penicillium	C4W4	12.4759	0	XLOC_000242	XLOC_000242	NODE_40_length_257014_cov_55.424889:14008-15329	6.47772	0.01	9.33934	no
TCONS_00000231	XM_014682407.1	Penicillium digitatum Pd1 hypothetical protein mRNA	https://www.uniprot.org/uniprot/K9H1R8	Acetohydroxy-acid synthase	synthesis of amino acids	catabolic processes	90.076	524	46	6	1	520	70	591	0	675	warming	Penicillium	C4W4	13.0699	13.466	XLOC_000292	XLOC_000292	NODE_59_length_99867_cov_60.232397:41882-42846	9.98541	10.2727	-0.0409218	no
TCONS_00000332	XM_002564976.1	Penicillium chrysogenum Wisconsin 54-1255 hypothetical protein (Pc22g10140) mRNA, complete cds	https://www.uniprot.org/uniprot/B6HV94	acetyl-CoA acetyltransferase	metabolism of aminoacids and pyruvate	catabolic processes	89.95	796	74	4	106	895	2	797	0	1022	warming	Penicillium	C4W4	2.97044	0	XLOC_000093	XLOC_000093	NODE_1_length_1841158_cov_53.850914:913420-914561	1.49153	0.01	7.22065	no
TCONS_00000025	XM_016742595.1	Penicillium expansum Aconitase/3-isopropylmalate dehydratase large subunit, alpha/beta/alpha, subdomain 1/3 (PEX2_053210), partial mRNA	https://www.ebi.ac.uk/interpro/entry/InterPro/IPR015931/	Aconitase/3-isopropylmalate dehydratase large subunit	participates in the Krebs cycle	catabolic processes	96.808	1065	34	0	1	1065	102	1166	0	1779	control	Penicillium	C4W4	6.14965	5.20355	XLOC_000022	XLOC_000022	NODE_16_length_572872_cov_56.470990:47348-48495	277.097	234.467	0.241006	no
TCONS_00000297	XM_016746366.1	Penicillium expansum Adenosylhomocysteinase (PEX2_090960), partial mRNA	https://en.wikipedia.org/wiki/Adenosylhomocysteinase	Adenosylhomocysteinase	participates in carbon metabolism	catabolic processes	94.778	1034	54	0	1	1034	314	1347	0	1611	warming	Penicillium	C4W4	8.91133	20.199	XLOC_000279	XLOC_000279	NODE_4_length_1219207_cov_55.684712:877352-878625	2.85771	6.47341	-1.17967	no
TCONS_00000050	XM_002560809.1	Penicillium chrysogenum Wisconsin 54-1255 hypothetical protein (Pc16g05080) mRNA, complete cds	https://www.uniprot.org/uniprot/B6H9B6	Adenosylhomocysteinase	participates in carbon metabolism	catabolic processes	79.692	1364	204	42	99	1403	1	1350	0	917	warming	Penicillium	C4W4	8.91133	3.3665	XLOC_000337	XLOC_000337	NODE_7_length_938772_cov_53.115604:752386-753974	2.19634	0.82933	1.40508	no
TCONS_00000353	XM_002563946.1	Penicillium chrysogenum Wisconsin 54-1255 hypothetical protein (Pc20g15180) mRNA, complete cds	https://www.uniprot.org/uniprot/B6HDX4	amino-oxidase containing protein	defense mechanism - production of peroxide	catabolic processes	96.714	426	14	0	19	444	1	426	0	710	control	Penicillium	C4W4	6.534	0	XLOC_000103	XLOC_000103	NODE_9_length_903637_cov_53.985580:892861-893660	559.398	0.01	15.7716	no
TCONS_00000307	XM_002562967.1	Penicillium chrysogenum Wisconsin 54-1255 hypothetical protein (Pc20g04710) mRNA, complete cds	https://www.uniprot.org/uniprot/B6HE41	asparaginase	break down of asparagine	catabolic processes	75.419	1493	271	57	737	2175	534	1984	6.77e-178	636	warming	Penicillium	C4W4	7.42611	0	XLOC_000193	XLOC_000193	NODE_32_length_381197_cov_54.956709:325897-328074	1.27747	0.01	6.99715	no
TCONS_00000235	XM_014682450.1	Penicillium digitatum Pd1 Asparagine synthetase Asn2, putative mRNA	https://www.ncbi.nlm.nih.gov/pmc/articles/PMC5723983/	asparagine synthase	biosynthesis of asparagine	catabolic processes	90.981	887	80	0	2	888	770	1656	0	1195	warming	Penicillium	C4W4	3.26749	3.3665	XLOC_000222	XLOC_000222	NODE_38_length_260373_cov_53.502193:244828-245832	1.64808	1.69635	-0.0416476	no
TCONS_00000236	XM_016743070.1	Penicillium expansum Asparagine synthase, glutamine-hydrolyzing (PEX2_057960), partial mRNA	https://www.ncbi.nlm.nih.gov/pmc/articles/PMC5723983/	asparagine synthase	biosynthesis of asparagine	catabolic processes	89.891	643	65	0	92	734	108	750	0	828	warming	Penicillium	C4W4	2.97044	0	XLOC_000223	XLOC_000223	NODE_38_length_260373_cov_53.502193:245928-247067	1.96509	0.01	7.61845	no
TCONS_00000207	XM_002569119.1	Penicillium chrysogenum Wisconsin 54-1255 hypothetical protein (Pc21g21940) mRNA, complete cds	https://www.uniprot.org/uniprot/B6HMK8	Aspartate carbamoyltransferase	biosynthesis of pyrimidie	catabolic processes	92.536	1581	118	0	1	1581	295	1875	0	2266	warming	Penicillium	C4W4	5.3468	0	XLOC_000239	XLOC_000239	NODE_3_length_1246648_cov_54.403411:1022630-1024273	1.32462	0.01	7.04943	no
TCONS_00000208	XM_002569119.1	Penicillium chrysogenum Wisconsin 54-1255 hypothetical protein (Pc21g21940) mRNA, complete cds	https://www.uniprot.org/uniprot/B6HMK8	Aspartate carbamoyltransferase	biosynthesis of pyrimidie	catabolic processes	96.144	1141	44	0	1	1141	550	1690	0	1864	control	Penicillium	C4W4	6.14965	0	XLOC_000091	XLOC_000091	NODE_67_length_130978_cov_54.178036:122688-123829	254.68	0.01	14.6364	no
TCONS_00000157	XM_002557891.1	Penicillium chrysogenum Wisconsin 54-1255 hypothetical protein (Pc12g11190) mRNA, complete cds	https://www.uniprot.org/uniprot/B6GX40	aspartate ligase	metabolism of nitrogen and aminoacids	catabolic processes	88.855	978	109	0	12	989	1	978	0	1203	warming	Penicillium	C4W4	14.5552	0	XLOC_000329	XLOC_000329	NODE_75_length_47243_cov_57.142918:38072-39659	5.92499	0.01	9.21067	no
TCONS_00000063	AB091506.1	Penicillium chrysogenum mRNA for ADP/ATP carrier protein, complete cds	https://en.wikipedia.org/wiki/Adenine_nucleotide_translocator	ATP carrier	carbon metabolism	catabolic processes	93.38	710	37	9	557	1259	828	1534	0	1042	warming	Penicillium	C1W1	4.5	18	XLOC_000062	XLOC_000062	NODE_8_length_924874_cov_55.267630:609940-611199	1.9853	7.73984	-1.96295	no
TCONS_00000364	XM_002562040.1	Penicillium chrysogenum Wisconsin 54-1255 mitochondrial ADP/ATP carrier BAC82547-Penicillium chrysogenum (Pc18g02420) mRNA, complete cds	https://en.wikipedia.org/wiki/Adenine_nucleotide_translocator	ATP carrier	carbon metabolism	catabolic processes	94.664	937	48	2	78	1013	13	948	0	1452	warming	Penicillium	C4W4	48.1212	84.1625	XLOC_000345	XLOC_000345	NODE_8_length_924874_cov_55.267630:609537-611282	15.7785	27.5785	-0.805584	no
TCONS_00000012	KU530219.1	Penicillium polonicum mitochondrion, complete genome	https://en.wikipedia.org/wiki/ATP_synthase	ATP synthase	carbon metabolism	catabolic processes	98.489	993	15	0	1	993	22560	23552	0	1751	control	Penicillium	C4W4	46.8911	106.673	XLOC_000010	XLOC_000010	NODE_108_length_26930_cov_3332.711479:20729-21722	2305.09	5243.85	-1.1858	no
TCONS_00000004	L19866.1	Penicillium chrysogenum ATPase subunit 6 gene, complete cds; mitochondrial gene for mitochondrial product	https://en.wikipedia.org/wiki/ATP_synthase	ATP synthase	carbon metabolism	catabolic processes	97.625	800	19	0	1	800	77	876	0	1373	control	Penicillium	C1W1	4.04145	5.19615	XLOC_000003	XLOC_000003	NODE_108_length_26930_cov_3332.711479:20913-21719	909.823	1169.77	-0.362567	no
TCONS_00000094	XM_016748010.1	Penicillium expansum ATPase, F1 complex beta subunit/V1 complex, C-terminal (PEX2_107420), partial mRNA	https://en.wikipedia.org/wiki/ATP_synthase	ATP synthase	carbon metabolism	catabolic processes	96.594	1292	32	6	1	1286	217	1502	0	2132	control	Penicillium	C4W4	39.9727	49.4337	XLOC_000079	XLOC_000079	NODE_4_length_1166217_cov_54.344925:88415-89955	1515.7	1920.47	-0.341475	no
TCONS_00000032	XM_002557176.1	Penicillium chrysogenum Wisconsin 54-1255 hypothetical protein (Pc12g03370) mRNA, complete cds	https://www.uniprot.org/uniprot/B6H0W6	ATP synthase	carbon metabolism	catabolic processes	98.131	107	2	0	85	191	6054232	6054338	8.2e-43	187	warming	Penicillium	C4W4	5.94089	6.733	XLOC_000187	XLOC_000187	NODE_30_length_414474_cov_52.945483:328169-329210	4.58055	5.18348	-0.1784	no
TCONS_00000022	XM_016748010.1	Penicillium expansum ATPase, F1 complex beta subunit/V1 complex, C-terminal (PEX2_107420), partial mRNA	https://en.wikipedia.org/wiki/ATP_synthase	ATP synthase	carbon metabolism	catabolic processes	95.802	667	28	0	1	667	882	1548	0	1077	warming	Penicillium	C1W1	5.5	6	XLOC_000021	XLOC_000021	NODE_29_length_422456_cov_55.014067:192618-193602	3.30865	3.48578	-0.0752388	no
TCONS_00000056	XM_002560349.1	Penicillium chrysogenum Wisconsin 54-1255 hypothetical protein (Pc15g01800) mRNA, complete cds	https://www.uniprot.org/uniprot/B6H6B5	ATP synthase	carbon metabolism	catabolic processes	97.985	397	8	0	44	440	1	397	0	689	warming	Penicillium	C4W4	3.26749	3.3665	XLOC_000132	XLOC_000132	NODE_23_length_541407_cov_54.097066:314535-315040	5.12535	5.27183	-0.0406533	no
TCONS_00000173	XM_002567996.1	Penicillium chrysogenum Wisconsin 54-1255 hypothetical protein (Pc21g10070) mRNA, complete cds	https://www.uniprot.org/uniprot/B6HI25	ATP synthase	carbon metabolism	catabolic processes	97.585	207	5	0	45	251	1	207	1.73e-93	355	warming	Penicillium	C4W4	13.664	13.466	XLOC_000319	XLOC_000319	NODE_6_length_1024395_cov_54.026351:430375-431496	8.19865	8.07037	0.0227516	no
TCONS_00000006	XM_014683643.1	Penicillium digitatum Pd1 ATP synthase subunit alpha mRNA	https://en.wikipedia.org/wiki/ATP_synthase	ATP synthase	carbon metabolism	catabolic processes	93.407	1365	87	2	1	1362	252	1616	0	2019	warming	Penicillium	C1W1	6.5	6	XLOC_000005	XLOC_000005	NODE_12_length_764434_cov_54.233799:118850-120352	2.60728	2.35111	0.149203	no
TCONS_00000028	XM_016741163.1	Penicillium expansum ATPase, F1/A1 complex, alpha subunit, N-terminal (PEX2_038880), partial mRNA	https://en.wikipedia.org/wiki/ATP_synthase	ATP synthase	carbon metabolism	catabolic processes	96.785	622	20	0	506	1127	409	1030	0	1038	control	Penicillium	C4W4	32.2857	28.6195	XLOC_000025	XLOC_000025	NODE_18_length_532642_cov_55.241095:39570-111172	922.562	769.264	0.262167	no
TCONS_00000055	XM_016746742.1	Penicillium expansum ATP-grasp fold, subdomain 1 (PEX2_094720), partial mRNA	https://en.wikipedia.org/wiki/ATP_synthase	ATP synthase	carbon metabolism	catabolic processes	97.782	586	13	0	3	588	1570	2155	0	1011	control	Penicillium	C4W4	4.61224	2.60177	XLOC_000045	XLOC_000045	NODE_28_length_366889_cov_54.436434:217564-218152	464.354	261.943	0.825972	no
TCONS_00000003	KR952335.1	Penicillium roqueforti strain UASWS P1 mitochondrion, complete genome	https://en.wikipedia.org/wiki/ATP_synthase	ATP synthase	carbon metabolism	catabolic processes	98.966	774	8	0	1	774	23792	23019	0	1386	control	Penicillium	C3W3	6.89914	3.03699	XLOC_000003	XLOC_000003	NODE_108_length_26930_cov_3332.711479:20944-21718	1269.56	558.857	1.18378	no
TCONS_00000099	XM_016740340.1	Penicillium expansum ATPase, P-type, K/Mg/Cd/Cu/Zn/Na/Ca/Na/H-transporter (PEX2_030650), partial mRNA	https://en.wikipedia.org/wiki/ATP_synthase	ATP synthase	carbon metabolism	catabolic processes	96.05	1747	69	0	1	1747	1146	2892	0	2844	control	Penicillium	C4W4	30.7482	13.0089	XLOC_000081	XLOC_000081	NODE_54_length_210422_cov_55.055251:53281-55028	774.071	327.491	1.24101	no
TCONS_00000197	XM_014677074.1	Penicillium digitatum Pd1 ATP synthase gamma chain mRNA	https://en.wikipedia.org/wiki/ATP_synthase	ATP synthase	carbon metabolism	catabolic processes	91.051	894	80	0	78	971	1	894	0	1208	warming	Penicillium	C4W4	9.50542	3.3665	XLOC_000186	XLOC_000186	NODE_30_length_414474_cov_52.945483:262650-263959	3.82299	1.35291	1.49864	no
TCONS_00000008	KU530219.1	Penicillium polonicum mitochondrion, complete genome	https://en.wikipedia.org/wiki/ATP_synthase	ATP synthase	carbon metabolism	catabolic processes	98.586	707	10	0	1	707	22820	23526	0	1251	control	Penicillium	C2W2	6.12372	2.03279	XLOC_000008	XLOC_000008	NODE_108_length_26930_cov_3332.711479:20989-21696	1602.45	531.938	1.59095	no
TCONS_00000023	XM_016748010.1	Penicillium expansum ATPase, F1 complex beta subunit/V1 complex, C-terminal (PEX2_107420), partial mRNA	https://en.wikipedia.org/wiki/ATP_synthase	ATP synthase	carbon metabolism	catabolic processes	93.519	756	49	0	29	784	1	756	0	1125	warming	Penicillium	C1W1	6	2	XLOC_000022	XLOC_000022	NODE_29_length_422456_cov_55.014067:193727-194979	4.90685	1.56037	1.65291	no
TCONS_00000017	AY836760.1	Penicillium chrysogenum putative ATP synthase protein 9 (GA69LF) mRNA, complete cds	https://en.wikipedia.org/wiki/ATP_synthase	ATP synthase	carbon metabolism	catabolic processes	98.623	581	7	1	74	654	7	586	0	1027	control	Penicillium	C4W4	37.6666	10.4071	XLOC_000015	XLOC_000015	NODE_11_length_676884_cov_55.646835:291261-291915	3239.02	894.926	1.85572	no
TCONS_00000217	XM_002562176.1	Penicillium chrysogenum Wisconsin 54-1255 hypothetical protein (Pc18g03860) mRNA, complete cds	https://www.uniprot.org/uniprot/B6H0W7	ATP synthase	carbon metabolism	catabolic processes	93.648	1527	97	0	106	1632	1	1527	0	2283	warming	Penicillium	C4W4	12.4759	3.3665	XLOC_000166	XLOC_000166	NODE_2_length_1568651_cov_54.293598:353137-355317	2.47924	0.668742	1.89038	no
TCONS_00000033	XM_002557164.1	Penicillium chrysogenum Wisconsin 54-1255 hypothetical protein (Pc12g03240) mRNA, complete cds	https://www.uniprot.org/uniprot/B6H0V4	ATP synthase	carbon metabolism	catabolic processes	97.626	337	6	2	146	481	715816	716151	1.81e-160	577	control	Penicillium	C4W4	9.99318	2.60177	XLOC_000075	XLOC_000075	NODE_46_length_249302_cov_54.378873:101480-102310	1391.36	362.247	1.94145	no
TCONS_00000020	L19866.1	Penicillium chrysogenum ATPase subunit 6 gene, complete cds; mitochondrial gene for mitochondrial product	https://en.wikipedia.org/wiki/ATP_synthase	ATP synthase	carbon metabolism	catabolic processes	93.228	945	54	9	190	1132	35	971	0	1382	warming	Penicillium	C2W2	10.9735	1.54919	XLOC_000016	XLOC_000016	NODE_197_length_7372_cov_2349.071204:4709-5883	10.0162	1.43141	2.80683	no
TCONS_00000010	KR952335.1	Penicillium roqueforti strain UASWS P1 mitochondrion, complete genome	https://en.wikipedia.org/wiki/ATP_synthase	ATP synthase	carbon metabolism	catabolic processes	95.524	715	28	4	1	711	23688	22974	0	1140	warming	Penicillium	C3W3	9.89949	1.41421	XLOC_000009	XLOC_000009	NODE_197_length_7372_cov_2349.071204:5075-5787	15.0337	2.12933	2.81973	no
TCONS_00000021	AM920464.1	Penicillium chrysogenum Wisconsin 54-1255 complete genome, contig Pc00c49	https://en.wikipedia.org/wiki/ATP_synthase	ATP synthase	carbon metabolism	catabolic processes	95.956	1187	38	6	221	1397	6181	4995	0	1917	warming	Penicillium	C2W2	264.654	27.8855	XLOC_000017	XLOC_000017	NODE_197_length_7372_cov_2349.071204:5967-7398	190.433	20.2587	3.23267	no
TCONS_00000013	AM920430.1	Penicillium chrysogenum Wisconsin 54-1255 complete genome, contig Pc00c15	https://en.wikipedia.org/wiki/ATP_synthase	ATP synthase	carbon metabolism	catabolic processes	90.08	2883	257	18	123	2991	437697	440564	0	3712	warming	Penicillium	C1W1	27	2	XLOC_000012	XLOC_000012	NODE_14_length_747854_cov_53.658380:51254-54357	4.44592	0.326161	3.76883	no
TCONS_00000206	XM_014680239.1	Penicillium digitatum Pd1 ATP citrate lyase subunit (Acl), putatibe mRNA	https://en.wikipedia.org/wiki/ATP_synthase	ATP synthase	carbon metabolism	catabolic processes	88.728	1038	113	4	42	1077	423	1458	0	1266	warming	Penicillium	C4W4	5.04975	0	XLOC_000195	XLOC_000195	NODE_33_length_379947_cov_55.504636:60105-61583	1.4691	0.01	7.19879	no
TCONS_00000053	XM_016741634.1	Penicillium expansum hypothetical protein (PEX2_043590), partial mRNA	https://www.uniprot.org/uniprot/A0A0A2K7I9	ATP synthase	carbon metabolism	catabolic processes	81.273	1335	217	20	136	1449	1	1323	0	1050	warming	Penicillium	C4W4	15.4463	0	XLOC_000045	XLOC_000045	NODE_13_length_751190_cov_54.481509:267208-269299	3.29184	0.01	8.36275	no
TCONS_00000309	XM_002563762.1	Penicillium chrysogenum Wisconsin 54-1255 hypothetical protein (Pc20g13280) mRNA, complete cds	https://www.uniprot.org/uniprot/B6HGW7	ATP synthase	carbon metabolism	catabolic processes	93.734	399	25	0	93	491	1	399	1.59e-166	599	warming	Penicillium	C4W4	5.64384	0	XLOC_000065	XLOC_000065	NODE_14_length_747854_cov_53.658380:735676-736532	3.72631	0.01	8.5416	no
TCONS_00000109	XM_002568989.1	Penicillium chrysogenum Wisconsin 54-1255 hypothetical protein (Pc21g20480) mRNA, complete cds	https://www.uniprot.org/uniprot/B6HKP0	ATP synthase	carbon metabolism	catabolic processes	90.569	668	56	5	86	748	1	666	0	878	warming	Penicillium	C4W4	6.23793	0	XLOC_000238	XLOC_000238	NODE_3_length_1246648_cov_54.403411:1007217-1008198	4.01581	0.01	8.64955	no
TCONS_00000028	AY836760.1	Penicillium chrysogenum putative ATP synthase protein 9 (GA69LF) mRNA, complete cds	https://en.wikipedia.org/wiki/ATP_synthase	ATP synthase	carbon metabolism	catabolic processes	96.017	703	16	4	14	710	7	703	0	1133	warming	Penicillium	C1W1	5	0	XLOC_000027	XLOC_000027	NODE_3_length_1246648_cov_54.403411:1085980-1086691	4.70654	0.01	8.87852	no
TCONS_00000018	AM920464.1	Penicillium chrysogenum Wisconsin 54-1255 complete genome, contig Pc00c49	https://en.wikipedia.org/wiki/ATP_synthase	ATP synthase	carbon metabolism	catabolic processes	95.096	938	46	0	7	944	12070	11133	0	1478	warming	Penicillium	C2W2	13.5554	0	XLOC_000014	XLOC_000014	NODE_197_length_7372_cov_2349.071204:210-1154	16.2869	0.01	10.6695	no
TCONS_00000009	XM_025547452.1	Aspergillus heteromorphus CBS 117.55 ATP synthase F1, alpha subunit (BO70DRAFT_418480), partial mRNA	https://en.wikipedia.org/wiki/ATP_synthase	ATP synthase	carbon metabolism	catabolic processes	91.816	1002	74	7	1	998	577	1574	0	1389	control	Penicillium	C1W1	4.6188	0	XLOC_000008	XLOC_000008	NODE_18_length_532642_cov_55.241095:109146-110144	789.128	0.01	16.268	no
TCONS_00000007	AY836760.1	Penicillium chrysogenum putative ATP synthase protein 9 (GA69LF) mRNA, complete cds	https://en.wikipedia.org/wiki/ATP_synthase	ATP synthase	carbon metabolism	catabolic processes	98.503	668	8	2	12	679	7	672	0	1177	control	Penicillium	C1W1	3.4641	0	XLOC_000006	XLOC_000006	NODE_11_length_676884_cov_55.646835:291174-291853	987.294	0.01	16.5912	no
TCONS_00000100	XM_016740340.1	Penicillium expansum ATPase, P-type, K/Mg/Cd/Cu/Zn/Na/Ca/Na/H-transporter (PEX2_030650), partial mRNA	https://en.wikipedia.org/wiki/ATP_synthase	ATP synthase	carbon metabolism	catabolic processes	97.866	328	7	0	2	329	290	617	1.09e-157	568	control	Penicillium	C4W4	3.84353	0	XLOC_000082	XLOC_000082	NODE_54_length_210422_cov_55.055251:55556-55958	1158.89	0.01	16.8224	no
TCONS_00000210	XM_016738387.1	Penicillium expansum Carbamoyl-phosphate synthase, large subunit (PEX2_011100), partial mRNA	https://en.wikipedia.org/wiki/Carbamoyl_phosphate_synthetase	Carbamoyl-phosphate synthase	carbon metabolism	catabolic processes	86.236	1998	263	9	1	1992	4492	6483	0	2156	warming	Penicillium	C4W4	4.45566	0	XLOC_000199	XLOC_000199	NODE_33_length_379947_cov_55.504636:249747-251739	0.846817	0.01	6.40398	no
TCONS_00000269	XM_002565869.1	Penicillium chrysogenum Wisconsin 54-1255 hypothetical protein (Pc22g20150) mRNA, complete cds	https://www.uniprot.org/uniprot/B6HQF5	Carbamoyl-phosphate synthase	carbon metabolism	catabolic processes	80.483	538	86	11	148	677	1	527	5.21e-105	394	warming	Penicillium	C4W4	4.75271	0	XLOC_000260	XLOC_000260	NODE_44_length_201038_cov_54.918416:193258-194153	2.38644	0.01	7.89872	no
TCONS_00000209	XM_016738387.1	Penicillium expansum Carbamoyl-phosphate synthase, large subunit (PEX2_011100), partial mRNA	https://en.wikipedia.org/wiki/Carbamoyl_phosphate_synthetase	Carbamoyl-phosphate synthase	carbon metabolism	catabolic processes	89.888	534	52	2	3	535	3823	4355	0	686	warming	Penicillium	C4W4	2.97044	0	XLOC_000198	XLOC_000198	NODE_33_length_379947_cov_55.504636:249076-249611	3.23354	0.01	8.33697	no
[truncated: 403 more rows]
